# Supplementary material for: DNA methylome and transcriptome profiling reveal key electrophysiology and immune dysregulation in hypertrophic cardiomyopathy
Source: Epigenetics. 2023 Apr 2;18(1):2195307. doi: 10.1080/15592294.2023.2195307 (PMC10072074; doi:10.1080/15592294.2023.2195307)
Supplement: Supplemental Material [file KEPI_A_2195307_SM9987.zip]

Archive with 11 entries (10 files):
- Supplementary files/
- Supplementary files/Supplementary Figure legends.docx
- Supplementary files/Supplementary_Table1_Revised_Variants of HCM_causing genes.xlsx
- Supplementary files/Supplementary_Table2_Revised_DMPs between HCM patients and healthy individuals.xlsx
- Supplementary files/Supplementary_Table3_Revised_RNA sequencing quality.xlsx
- Supplementary files/Supplementary_Table4_Revised_DEGs between HCM patients and healthy individuals.xlsx
- Supplementary files/Supplementary_Table5_Revised_DMP genes of muscle contraction_cardiac transcriptional regulation_and heart development.xlsx
- Supplementary files/Supplementary_Table6_Revised_Overlapping DMP genes and DEGs.xlsx
- Supplementary files/Supplementary_Table7_Revised_Genes regulating HCM pathogenicity.xlsx
- Supplementary files/Supplementary_Table8_Revised_Overlapping DEGs and DMP and ImmPort dataset genes.xlsx
- Supplementary files/suppplementary Figure1_Revised.tif
