# Supplementary material for: DNA methylome and transcriptome profiling reveal key electrophysiology and immune dysregulation in hypertrophic cardiomyopathy
Source: Epigenetics. 2023 Apr 2;18(1):2195307. doi: 10.1080/15592294.2023.2195307 (PMC10072074; doi:10.1080/15592294.2023.2195307)
Supplement: Supplemental Material [file KEPI_A_2195307_SM9987.zip › Supplementary files/Supplementary_Table2_Revised_DMPs between HCM patients and healthy individuals.xlsx]

## Sheet: DMPs-Supplementary Table1
Supplementary Table 2. DMPs between HCM patients and healthy individuals.
ID	logFC	AveExpr	t	P.Value	adj.P.Val	B	Control_AVG	HCM_AVG	deltaBeta	CHR	MAPINFO	Strand	Type	gene	feature	cgi
cg01294808	0.342022	0.49795	17.8595	5.13e-18	3.76e-12	31.1116	0.241434	0.583456	0.342022	5	3599686	R	I	IRX1	Body	island
cg04635983	0.310554	0.354373	17.0659	1.88e-17	6.89e-12	29.8258	0.121457	0.432011	0.310554	5	3602558	F	II		IGR	island
cg03755877	0.201847	0.320375	14.4771	1.88e-15	4.59e-10	25.244	0.168989	0.370837	0.201847	5	3600501	R	II	IRX1	Body	island
cg04365721	0.216752	0.278624	14.2559	2.86e-15	5.25e-10	24.8222	0.116061	0.332812	0.216752	5	3600391	F	II	IRX1	Body	island
cg15416279	0.29181	0.28468	13.7887	7.09e-15	1.04e-09	23.9146	0.0658223	0.357633	0.29181	5	3606795	R	I		IGR	island
cg25308508	0.256453	0.275359	13.0694	3e-14	3.14e-09	22.4708	0.0830194	0.339472	0.256453	5	3592638	F	I		IGR	island
cg18100702	0.258899	0.295142	11.9963	2.86e-13	2.33e-08	20.2063	0.100968	0.359866	0.258899	5	3600572	R	II	IRX1	Body	island
cg12216772	0.151466	0.732346	11.3071	1.31e-12	8.03e-08	18.6782	0.618746	0.770212	0.151466	10	46164062	R	II	ANUBL1	5'UTR	shelf
cg06585708	0.234801	0.21479	11.2817	1.39e-12	8.03e-08	18.6208	0.0386893	0.27349	0.234801	5	3602413	R	I		IGR	island
cg20406460	0.234074	0.244372	11.2381	1.53e-12	8.03e-08	18.522	0.068816	0.30289	0.234074	5	3606489	R	II		IGR	island
cg09382127	0.166535	0.195904	11.237	1.53e-12	8.03e-08	18.5197	0.0710024	0.237537	0.166535	5	3592466	F	II		IGR	island
cg16695999	0.106123	0.871874	11.2369	1.53e-12	8.03e-08	18.5194	0.792282	0.898404	0.106123	5	93905343	R	II	MIR1974	TSS200	opensea
cg02737727	0.130894	0.797425	11.0515	2.34e-12	1.11e-07	18.0965	0.699254	0.830148	0.130894	14	105561470	F	II	LOC102723354	Body	shore
cg02610486	0.189083	0.320644	11.008	2.58e-12	1.11e-07	17.9966	0.178832	0.367914	0.189083	5	3593809	R	II		IGR	shore
cg04144394	0.19103	0.237818	10.8711	3.53e-12	1.44e-07	17.6808	0.0945457	0.285576	0.19103	5	3594178	F	II		IGR	shore
cg04539418	0.111242	0.814957	10.8357	3.83e-12	1.48e-07	17.5986	0.731525	0.842768	0.111242	3	107525320	F	II	BBX	3'UTR	opensea
cg13272676	0.142438	0.722373	10.5792	6.95e-12	2.36e-07	16.999	0.615544	0.757982	0.142438	11	9404868	F	II	IPO7	TSS1500	shore
cg09703679	0.219757	0.245615	10.5712	7.08e-12	2.36e-07	16.9802	0.0807974	0.300555	0.219757	5	3592464	F	II		IGR	island
cg11438280	0.116705	0.751281	10.4912	8.54e-12	2.65e-07	16.7913	0.663752	0.780457	0.116705	2	219586076	F	II	TTLL4	5'UTR	opensea
cg08228850	0.101075	0.557434	10.485	8.67e-12	2.65e-07	16.7767	0.481628	0.582702	0.101075	16	10591724	F	II		IGR	opensea
cg23125226	0.120195	0.82992	10.4152	1.02e-11	2.99e-07	16.6113	0.739774	0.859969	0.120195	14	94895753	F	II		IGR	opensea
cg00225587	0.101062	0.869958	10.245	1.53e-11	4e-07	16.2051	0.794161	0.895223	0.101062	15	90626648	F	II		IGR	opensea
cg14223293	0.235664	0.226187	10.21	1.66e-11	4.1e-07	16.1211	0.0494392	0.285103	0.235664	5	3602272	R	II		IGR	island
cg18298920	0.161177	0.238565	10.1313	2.01e-11	4.4e-07	15.9315	0.117682	0.278859	0.161177	5	3607033	R	II		IGR	island
cg23699414	0.226947	0.232223	10.1245	2.04e-11	4.4e-07	15.915	0.0620128	0.28896	0.226947	5	3601762	R	II		IGR	island
cg04537756	-0.146659	0.464794	-10.021	2.62e-11	5.33e-07	15.6646	0.574789	0.428129	-0.146659	2	33523417	F	II	LTBP1	Body	opensea
cg15822108	0.14904	0.77695	9.9844	2.86e-11	5.5e-07	15.5756	0.665171	0.81421	0.14904	4	140306311	R	II	NAA15	Body	opensea
cg08625470	0.110508	0.525157	9.97687	2.91e-11	5.5e-07	15.5573	0.442275	0.552784	0.110508	12	100960153	F	II		IGR	opensea
cg25739700	0.103129	0.789878	9.97445	2.93e-11	5.5e-07	15.5514	0.712532	0.81566	0.103129	17	5393371	F	II	MIS12	3'UTR	shelf
cg08090769	0.101463	0.566623	9.95124	3.1e-11	5.5e-07	15.4949	0.490525	0.591988	0.101463	12	66582568	R	II	IRAK3	TSS1500	shore
cg26967100	0.127653	0.188794	9.89246	3.57e-11	6.09e-07	15.3514	0.0930544	0.220707	0.127653	14	61104032	R	I		IGR	island
cg09036531	0.129829	0.568476	9.6997	5.72e-11	8.55e-07	14.8777	0.471105	0.600933	0.129829	10	96991505	R	II		IGR	opensea
cg03123201	0.208747	0.407802	9.66561	6.22e-11	9.11e-07	14.7934	0.251241	0.459988	0.208747	5	3600366	F	II	IRX1	Body	island
cg12618270	-0.122559	0.40044	-9.6149	7.04e-11	9.84e-07	14.6677	0.49236	0.3698	-0.122559	8	8667411	R	II	MFHAS1	Body	opensea
cg04763288	-0.147626	0.768834	-9.59619	7.37e-11	1e-06	14.6213	0.879554	0.731928	-0.147626	1	242351909	F	II	PLD5	Body	opensea
cg03828874	0.156647	0.313244	9.53394	8.6e-11	1.11e-06	14.4664	0.195759	0.352406	0.156647	5	3605954	R	II		IGR	shore
cg27089416	0.143003	0.795134	9.31816	1.47e-10	1.72e-06	13.9256	0.687882	0.830885	0.143003	2	166949519	R	II	SCN1A	5'UTR	opensea
cg11777611	0.103717	0.914058	9.31731	1.47e-10	1.72e-06	13.9234	0.83627	0.939987	0.103717	17	63163163	R	II	RGS9	Body	opensea
cg03256616	0.104349	0.832189	9.18942	2.03e-10	2.23e-06	13.5999	0.753927	0.858276	0.104349	5	68658355	R	II	AK6	Body	opensea
cg07663239	-0.173089	0.619517	-9.18538	2.05e-10	2.23e-06	13.5897	0.749333	0.576245	-0.173089	6	107222189	F	II	LOC100422737	Body	opensea
cg09575312	-0.106695	0.248826	-9.18328	2.06e-10	2.23e-06	13.5844	0.328847	0.222152	-0.106695	19	8511155	R	II	HNRNPM	Body	shore
cg24509398	0.121393	0.677076	9.11386	2.46e-10	2.61e-06	13.4078	0.586032	0.707425	0.121393	1	28416532	R	I	EYA3	TSS1500	shore
cg13522054	-0.242621	0.613057	-9.10023	2.55e-10	2.63e-06	13.3731	0.795023	0.552402	-0.242621	14	96520664	F	II	C14orf132	Body	opensea
cg22488849	0.128164	0.283863	9.07977	2.68e-10	2.66e-06	13.3209	0.187739	0.315904	0.128164	5	3607134	F	II		IGR	island
cg09393551	0.103964	0.740629	9.02346	3.09e-10	2.93e-06	13.177	0.662655	0.76662	0.103964	14	31764703	F	II	HEATR5A	Body	opensea
cg13608821	0.110046	0.716943	8.99295	3.34e-10	2.99e-06	13.0988	0.634408	0.744455	0.110046	5	124057503	F	II	ZNF608	Body	opensea
cg22790835	-0.122441	0.342211	-8.93521	3.87e-10	3.14e-06	12.9506	0.434042	0.311601	-0.122441	13	111522985	F	II	C13orf29	TSS1500	opensea
cg11849580	-0.155246	0.578673	-8.85329	4.78e-10	3.76e-06	12.7395	0.695108	0.539862	-0.155246	1	244054029	F	II		IGR	opensea
cg21595549	0.121251	0.821112	8.83954	4.95e-10	3.82e-06	12.704	0.730174	0.851425	0.121251	2	217045817	F	II	XRCC5	Body	opensea
cg25805864	-0.103969	0.218345	-8.82083	5.19e-10	3.96e-06	12.6556	0.296322	0.192352	-0.103969	8	99033730	F	II	MATN2	Body	opensea
cg17733590	0.104835	0.717932	8.79219	5.59e-10	4.19e-06	12.5815	0.639306	0.744141	0.104835	19	36708264	F	II	ZNF146	5'UTR	shelf
cg00700039	-0.108422	0.337659	-8.77045	5.91e-10	4.33e-06	12.5252	0.418975	0.310553	-0.108422	18	2659555	R	II	SMCHD1	Body	shelf
cg03258574	0.108051	0.861523	8.75831	6.1e-10	4.35e-06	12.4937	0.780485	0.888536	0.108051	7	128806703	R	II	TSPAN33	Body	shelf
cg16342798	0.101599	0.516887	8.75791	6.11e-10	4.35e-06	12.4927	0.440688	0.542287	0.101599	6	90550497	R	II	CASP8AP2	5'UTR	opensea
cg09756599	-0.187032	0.664998	-8.75717	6.12e-10	4.35e-06	12.4908	0.805272	0.61824	-0.187032	7	71564199	F	II	CALN1	Body	opensea
cg08823985	0.109247	0.451441	8.74345	6.34e-10	4.38e-06	12.4552	0.369505	0.478752	0.109247	6	137366545	R	II	IL20RA	TSS1500	shore
cg09697668	0.111524	0.771225	8.73094	6.55e-10	4.43e-06	12.4227	0.687583	0.799106	0.111524	11	905719	F	II	CHID1	5'UTR	opensea
cg23368332	0.168389	0.647837	8.7275	6.6e-10	4.43e-06	12.4137	0.521545	0.689934	0.168389	7	24912059	R	II	OSBPL3	Body	opensea
cg11727826	0.158549	0.713153	8.69485	7.18e-10	4.62e-06	12.3289	0.594241	0.75279	0.158549	14	51555158	F	II	TRIM9	Body	opensea
cg12478545	0.102033	0.760707	8.67379	7.59e-10	4.75e-06	12.274	0.684182	0.786215	0.102033	18	66155424	R	II		IGR	opensea
cg12596733	0.145353	0.501993	8.64117	8.26e-10	4.94e-06	12.189	0.392978	0.538331	0.145353	6	2124644	R	II	GMDS	Body	opensea
cg22788845	-0.1998	0.492143	-8.63232	8.45e-10	4.94e-06	12.1659	0.641993	0.442193	-0.1998	14	96520430	F	II	C14orf132	Body	opensea
cg15945999	-0.127548	0.643366	-8.62448	8.62e-10	4.94e-06	12.1454	0.739027	0.611479	-0.127548	11	65355408	F	II	EHBP1L1	Body	shelf
cg02384888	0.129619	0.780948	8.60477	9.07e-10	5.04e-06	12.0939	0.683734	0.813353	0.129619	7	23748715	F	II	STK31	TSS1500	opensea
cg05919975	0.106036	0.588935	8.58871	9.46e-10	5.17e-06	12.0519	0.509408	0.615444	0.106036	12	57148848	R	II		IGR	shelf
cg14819618	0.131432	0.81695	8.56426	1.01e-09	5.47e-06	11.9879	0.718376	0.849808	0.131432	8	8180214	R	II	PRAGMIN	Body	shelf
cg12492289	0.100977	0.597021	8.55499	1.03e-09	5.55e-06	11.9636	0.521288	0.622265	0.100977	21	47269180	R	II	PCBP3	TSS1500	opensea
cg17290213	-0.128347	0.161099	-8.5505	1.04e-09	5.55e-06	11.9519	0.257359	0.129012	-0.128347	11	65344355	F	II	EHBP1L1	Body	shore
cg02058717	0.120569	0.885527	8.54616	1.06e-09	5.57e-06	11.9405	0.7951	0.915669	0.120569	5	83776873	F	II		IGR	opensea
cg23418204	-0.141561	0.406268	-8.50849	1.17e-09	5.97e-06	11.8417	0.512439	0.370878	-0.141561	14	96520368	R	II	C14orf132	Body	opensea
cg26261071	-0.117422	0.678189	-8.50269	1.18e-09	6.01e-06	11.8264	0.766256	0.648834	-0.117422	6	41525973	F	II	FOXP4	5'UTR	shelf
cg18922062	-0.104293	0.590334	-8.50051	1.19e-09	6.01e-06	11.8207	0.668554	0.564261	-0.104293	5	180485130	R	II	BTNL9	Body	shore
cg25838590	0.100256	0.86308	8.48196	1.25e-09	6.23e-06	11.772	0.787888	0.888144	0.100256	1	161406393	F	II		IGR	shelf
cg27491737	-0.100767	0.661033	-8.47727	1.26e-09	6.26e-06	11.7596	0.736608	0.635842	-0.100767	11	2798751	R	II	KCNQ1	Body	opensea
cg22434252	-0.134156	0.636286	-8.41871	1.47e-09	7.09e-06	11.6054	0.736902	0.602747	-0.134156	18	13916535	R	II	MC2R	TSS1500	opensea
cg24469439	-0.135591	0.695754	-8.40371	1.53e-09	7.22e-06	11.5658	0.797447	0.661856	-0.135591	5	175349647	F	II		IGR	opensea
cg09602452	-0.106318	0.636917	-8.39873	1.55e-09	7.24e-06	11.5527	0.716655	0.610338	-0.106318	3	183895715	R	II	AP2M1	Body	shelf
cg09233651	0.162731	0.255862	8.39427	1.57e-09	7.24e-06	11.5409	0.133814	0.296545	0.162731	12	114838567	F	I	TBX5	Body	island
cg00486259	-0.150169	0.634977	-8.38766	1.6e-09	7.28e-06	11.5234	0.747604	0.597435	-0.150169	4	152096720	F	II	SH3D19	TSS200	opensea
cg16219773	0.111959	0.860535	8.3683	1.68e-09	7.4e-06	11.4723	0.776566	0.888525	0.111959	5	151812935	F	II		IGR	opensea
cg22313606	-0.139352	0.367375	-8.3643	1.7e-09	7.4e-06	11.4617	0.471889	0.332537	-0.139352	2	26943931	F	II	KCNK3	Body	opensea
cg08679807	0.124675	0.571549	8.36266	1.71e-09	7.4e-06	11.4574	0.478043	0.602717	0.124675	1	6338594	R	II	ACOT7	Body	shore
cg15078015	-0.121951	0.266215	-8.33716	1.83e-09	7.79e-06	11.3899	0.357678	0.235727	-0.121951	1	49397515	R	II	AGBL4	Body	opensea
cg15523550	0.108274	0.7512	8.32427	1.89e-09	7.91e-06	11.3558	0.669994	0.778268	0.108274	7	158692062	R	II	WDR60	Body	opensea
cg04980590	0.1165	0.13598	8.31979	1.91e-09	7.91e-06	11.3439	0.0486054	0.165105	0.1165	5	3590820	F	II		IGR	island
cg03230491	0.101982	0.688295	8.27955	2.13e-09	8.6e-06	11.2372	0.611809	0.71379	0.101982	19	14019238	F	II	CC2D1A	Body	shore
cg02765990	-0.130557	0.658153	-8.23429	2.4e-09	9.54e-06	11.1169	0.75607	0.625513	-0.130557	9	132307335	R	II		IGR	opensea
cg00178279	0.121407	0.552176	8.20624	2.58e-09	9.82e-06	11.0422	0.461121	0.582528	0.121407	12	31921214	F	II		IGR	opensea
cg04664860	0.105431	0.895914	8.20501	2.59e-09	9.82e-06	11.0389	0.816841	0.922272	0.105431	14	64119304	F	II		IGR	opensea
cg00935216	0.133108	0.271079	8.20431	2.59e-09	9.82e-06	11.0371	0.171248	0.304356	0.133108	7	157461368	R	II	PTPRN2	Body	opensea
cg08105396	-0.1242	0.205581	-8.20166	2.61e-09	9.82e-06	11.03	0.298731	0.174531	-0.1242	1	153539058	F	I	S100A2	TSS1500	opensea
cg02655549	0.144404	0.516719	8.19441	2.66e-09	9.86e-06	11.0107	0.408416	0.55282	0.144404	2	27863325	R	II	GPN1	Body	opensea
cg05586487	0.129005	0.590969	8.19034	2.69e-09	9.86e-06	10.9998	0.494215	0.62322	0.129005	15	62853539	R	II		IGR	opensea
cg08454455	0.125286	0.393416	8.19033	2.69e-09	9.86e-06	10.9998	0.299452	0.424737	0.125286	16	54972371	R	I		IGR	island
cg07776590	0.114585	0.86652	8.18799	2.71e-09	9.87e-06	10.9936	0.780581	0.895166	0.114585	16	4962500	F	II	PPL	Body	opensea
cg23047544	-0.148493	0.614147	-8.17486	2.8e-09	9.97e-06	10.9585	0.725516	0.577023	-0.148493	19	10928211	F	II	MIR199A1	TSS200	opensea
cg22355691	0.134216	0.667539	8.1712	2.83e-09	9.99e-06	10.9488	0.566877	0.701093	0.134216	19	12739144	F	II	ZNF791	Body	opensea
cg01835399	-0.144571	0.540027	-8.1706	2.84e-09	9.99e-06	10.9472	0.648455	0.503884	-0.144571	22	44737723	R	II		IGR	opensea
cg12179658	-0.147009	0.519944	-8.16844	2.85e-09	1e-05	10.9414	0.630201	0.483192	-0.147009	3	11178652	R	II	HRH1	TSS200	opensea
cg22820238	-0.105833	0.521107	-8.16413	2.88e-09	1e-05	10.9299	0.600482	0.494649	-0.105833	20	11826062	F	II	LINC00687	Body	opensea
cg18720125	0.141653	0.434101	8.15923	2.92e-09	1e-05	10.9168	0.327862	0.469514	0.141653	11	131681441	R	II	NTM	Body	opensea
cg04446983	0.111582	0.782428	8.15808	2.93e-09	1e-05	10.9138	0.698742	0.810324	0.111582	6	20530262	R	II		IGR	opensea
cg01796223	-0.178936	0.475321	-8.15798	2.93e-09	1e-05	10.9135	0.609523	0.430587	-0.178936	7	129933014	R	II	CPA4	1stExon	opensea
cg21679611	-0.115052	0.150329	-8.15734	2.94e-09	1e-05	10.9118	0.236617	0.121566	-0.115052	9	73517901	R	II	TRPM3	Body	opensea
cg07233389	0.109118	0.805892	8.14711	3.02e-09	1.02e-05	10.8845	0.724053	0.833171	0.109118	9	112085534	F	II		IGR	shore
cg04043710	0.104217	0.777155	8.14633	3.02e-09	1.02e-05	10.8824	0.698992	0.803209	0.104217	16	9448891	F	II		IGR	opensea
cg10792161	-0.102533	0.37759	-8.12489	3.2e-09	1.06e-05	10.8251	0.45449	0.351957	-0.102533	17	8553054	R	II		IGR	opensea
cg01397786	-0.111036	0.162901	-8.10682	3.36e-09	1.09e-05	10.7768	0.246177	0.135142	-0.111036	10	3894712	R	II		IGR	opensea
cg07837881	-0.155237	0.703398	-8.10642	3.36e-09	1.09e-05	10.7757	0.819826	0.664589	-0.155237	12	91016208	F	II		IGR	opensea
cg08842253	-0.106212	0.627171	-8.10041	3.42e-09	1.1e-05	10.7596	0.70683	0.600617	-0.106212	15	56084407	F	II		IGR	opensea
cg27495424	-0.14837	0.485149	-8.08638	3.55e-09	1.13e-05	10.722	0.596427	0.448057	-0.14837	2	88925098	R	II	EIF2AK3	Body	shore
cg21629500	0.231713	0.376654	8.07303	3.67e-09	1.15e-05	10.6862	0.202869	0.434582	0.231713	5	2754753	R	I	C5orf38	Body	island
cg04982432	0.106889	0.77114	8.06864	3.72e-09	1.15e-05	10.6745	0.690974	0.797863	0.106889	6	38306180	F	II	BTBD9	Body	opensea
cg12290615	0.152311	0.589387	8.06825	3.72e-09	1.15e-05	10.6734	0.475153	0.627465	0.152311	6	71419788	R	II	SMAP1	Body	opensea
cg19589396	-0.138653	0.406199	-8.06745	3.73e-09	1.15e-05	10.6713	0.510189	0.371535	-0.138653	8	103937374	F	II		IGR	opensea
cg08781146	0.119816	0.74404	8.04852	3.92e-09	1.21e-05	10.6205	0.654178	0.773994	0.119816	10	69852899	F	II		IGR	opensea
cg18544365	-0.163832	0.716699	-8.046	3.95e-09	1.21e-05	10.6138	0.839574	0.675741	-0.163832	19	10928178	R	II	MIR199A1	TSS200	opensea
cg13472369	0.128688	0.722695	8.04031	4.01e-09	1.22e-05	10.5985	0.626179	0.754867	0.128688	19	57678865	F	II	DUXA	TSS200	opensea
cg24519763	0.125131	0.61256	8.03444	4.07e-09	1.23e-05	10.5827	0.518711	0.643842	0.125131	19	783593	F	II		IGR	opensea
cg06693488	-0.128169	0.644704	-8.02491	4.18e-09	1.25e-05	10.5572	0.740831	0.612662	-0.128169	11	65361104	F	II	KCNK7	Body	shore
cg23248357	0.208089	0.236732	8.02429	4.18e-09	1.25e-05	10.5555	0.080665	0.288754	0.208089	5	2755376	R	I	C5orf38	3'UTR	island
cg18691226	0.114283	0.857361	8.01905	4.24e-09	1.25e-05	10.5414	0.771649	0.885932	0.114283	21	33643258	R	II	MIS18A	Body	opensea
cg19235722	0.10193	0.795135	8.009	4.36e-09	1.28e-05	10.5144	0.718688	0.820617	0.10193	4	158123623	F	II		IGR	opensea
cg17775180	0.121586	0.890591	7.996	4.51e-09	1.31e-05	10.4795	0.799402	0.920988	0.121586	12	27132837	F	II	TM7SF3	Body	opensea
cg07266046	0.151883	0.546414	7.99337	4.54e-09	1.31e-05	10.4724	0.432502	0.584385	0.151883	2	202804175	R	II		IGR	opensea
cg06342072	-0.133202	0.415132	-7.99324	4.55e-09	1.31e-05	10.472	0.515034	0.381832	-0.133202	13	50985639	R	II		IGR	opensea
cg16429725	-0.159715	0.512344	-7.99295	4.55e-09	1.31e-05	10.4712	0.63213	0.472415	-0.159715	16	57798273	F	II	KIFC3	Body	shelf
cg15798997	-0.163147	0.649001	-7.98325	4.67e-09	1.33e-05	10.4451	0.771361	0.608215	-0.163147	1	230987348	F	II	C1orf198	Body	opensea
cg10964394	0.125798	0.679786	7.97006	4.84e-09	1.36e-05	10.4096	0.585438	0.711236	0.125798	22	41176719	R	II	SLC25A17	Body	opensea
cg02660643	-0.148045	0.515549	-7.96375	4.92e-09	1.37e-05	10.3927	0.626583	0.478538	-0.148045	16	87491587	R	II	ZCCHC14	Body	opensea
cg14387312	-0.124267	0.408648	-7.95854	4.99e-09	1.38e-05	10.3786	0.501848	0.377581	-0.124267	4	53704546	R	II		IGR	opensea
cg10613815	0.121321	0.692011	7.93988	5.24e-09	1.43e-05	10.3283	0.60102	0.722341	0.121321	8	11283299	R	II	C8orf12	Body	opensea
cg14655608	-0.14506	0.484792	-7.93847	5.26e-09	1.43e-05	10.3245	0.593588	0.448527	-0.14506	3	58021511	F	II	FLNB	Body	opensea
cg27521571	0.118232	0.829009	7.93351	5.33e-09	1.44e-05	10.3112	0.740335	0.858567	0.118232	22	19938424	R	II	COMT	5'UTR	opensea
cg05202121	0.12178	0.67884	7.9304	5.38e-09	1.44e-05	10.3028	0.587505	0.709285	0.12178	12	57122323	F	II		IGR	shelf
cg16639554	0.101355	0.351514	7.92681	5.43e-09	1.44e-05	10.2931	0.275498	0.376853	0.101355	2	192711213	F	II	SDPR	1stExon	opensea
cg22093563	-0.143315	0.341737	-7.91915	5.54e-09	1.46e-05	10.2724	0.449223	0.305908	-0.143315	3	64426282	F	II		IGR	opensea
cg03834286	0.104074	0.149948	7.91821	5.56e-09	1.46e-05	10.2699	0.0718917	0.175966	0.104074	5	3590482	R	II		IGR	shore
cg22865640	0.101445	0.643335	7.91735	5.57e-09	1.46e-05	10.2675	0.567252	0.668697	0.101445	20	39307538	R	II		IGR	shelf
cg19832735	-0.105192	0.588716	-7.91511	5.6e-09	1.46e-05	10.2615	0.66761	0.562418	-0.105192	21	38832167	F	II	DYRK1A	Body	opensea
cg19789466	0.138355	0.168765	7.88144	6.14e-09	1.56e-05	10.1706	0.0649989	0.203354	0.138355	12	113344923	R	II	OAS1	1stExon	opensea
cg25597976	0.106851	0.769922	7.8814	6.14e-09	1.56e-05	10.1704	0.689783	0.796635	0.106851	8	74750772	F	II	UBE2W	Body	opensea
cg26811685	-0.14888	0.750686	-7.87695	6.21e-09	1.57e-05	10.1584	0.862346	0.713466	-0.14888	10	125617823	R	II	CPXM2	Body	shore
cg17742416	0.125691	0.697031	7.8683	6.36e-09	1.59e-05	10.135	0.602762	0.728453	0.125691	2	25499619	F	II	DNMT3A	Body	shore
cg08599323	0.127579	0.786318	7.86489	6.41e-09	1.6e-05	10.1258	0.690634	0.818213	0.127579	5	138839132	R	II	ECSCR	Body	opensea
cg12508451	0.12271	0.410329	7.86277	6.45e-09	1.6e-05	10.1201	0.318297	0.441007	0.12271	15	37172793	F	II	LOC145845	Body	island
cg26981033	0.172758	0.459493	7.85822	6.53e-09	1.61e-05	10.1078	0.329924	0.502682	0.172758	14	61107344	F	II		IGR	shore
cg15473007	0.106834	0.740451	7.85167	6.65e-09	1.62e-05	10.09	0.660325	0.76716	0.106834	16	24827871	F	II	TNRC6A	Body	opensea
cg07433955	0.101323	0.306696	7.83712	6.91e-09	1.66e-05	10.0507	0.230704	0.332027	0.101323	9	130524679	F	II	SH2D3C	1stExon	opensea
cg23237765	0.172775	0.80624	7.83671	6.92e-09	1.66e-05	10.0496	0.676659	0.849434	0.172775	7	921845	R	II	C7orf20	Body	shelf
cg08071142	0.110723	0.61719	7.83588	6.94e-09	1.66e-05	10.0473	0.534148	0.644871	0.110723	15	76034073	R	II		IGR	shelf
cg27648270	-0.176355	0.763329	-7.82918	7.06e-09	1.68e-05	10.0292	0.895595	0.71924	-0.176355	19	10928172	R	II	MIR199A1	TSS200	opensea
cg04990157	0.10723	0.825311	7.82709	7.1e-09	1.68e-05	10.0235	0.744888	0.852119	0.10723	12	111219575	F	II		IGR	opensea
cg15916160	0.159357	0.294207	7.82172	7.2e-09	1.7e-05	10.0089	0.174689	0.334046	0.159357	16	54972094	F	II		IGR	island
cg25252585	0.125534	0.449917	7.82022	7.23e-09	1.7e-05	10.0049	0.355766	0.4813	0.125534	19	35633972	R	I	FXYD7	TSS200	island
cg25947600	0.107114	0.6584	7.8164	7.31e-09	1.71e-05	9.99453	0.578064	0.685178	0.107114	19	48676053	F	II		IGR	shore
cg00059232	-0.119016	0.774645	-7.81238	7.39e-09	1.72e-05	9.98362	0.863907	0.744891	-0.119016	1	53680442	F	II	C1orf123	Body	opensea
cg15494558	-0.186528	0.680187	-7.80937	7.45e-09	1.73e-05	9.97545	0.820083	0.633555	-0.186528	6	150152522	R	II	LRP11	Body	opensea
cg06901280	-0.154143	0.523729	-7.79484	7.75e-09	1.77e-05	9.93606	0.639337	0.485194	-0.154143	2	106014017	F	II	FHL2	5'UTR	shore
cg04159760	0.127754	0.308177	7.79169	7.81e-09	1.77e-05	9.92749	0.212361	0.340115	0.127754	3	56950549	R	II	ARHGEF3	TSS200	opensea
cg11349906	-0.103939	0.272408	-7.77495	8.17e-09	1.81e-05	9.88206	0.350362	0.246423	-0.103939	6	3739199	F	II	PXDC1	Body	opensea
cg12697444	0.101561	0.864149	7.77276	8.22e-09	1.81e-05	9.87613	0.787978	0.889539	0.101561	13	93840140	R	II		IGR	opensea
cg12684037	0.157674	0.684197	7.77158	8.25e-09	1.81e-05	9.87292	0.565941	0.723616	0.157674	10	103902598	R	II	PPRC1	Body	opensea
cg13496494	0.107611	0.649525	7.76803	8.33e-09	1.83e-05	9.86328	0.568817	0.676428	0.107611	19	54877948	F	II	LAIR1	TSS1500	opensea
cg17825770	0.125309	0.867796	7.76429	8.41e-09	1.83e-05	9.85311	0.773815	0.899124	0.125309	8	116573953	R	II	TRPS1	Body	opensea
cg24394856	0.135362	0.209953	7.74721	8.81e-09	1.89e-05	9.8067	0.108431	0.243793	0.135362	6	134175900	R	II		IGR	opensea
cg03285577	0.108251	0.202733	7.7452	8.86e-09	1.89e-05	9.80122	0.121544	0.229796	0.108251	5	3605905	F	II		IGR	shore
cg24524879	-0.123612	0.53763	-7.74075	8.96e-09	1.89e-05	9.78914	0.630339	0.506727	-0.123612	5	38148555	F	II		IGR	opensea
cg18809890	-0.13957	0.518488	-7.72572	9.34e-09	1.95e-05	9.74825	0.623166	0.483596	-0.13957	13	100464994	F	II	CLYBL	Body	opensea
cg11412853	0.151581	0.47669	7.72322	9.4e-09	1.96e-05	9.74144	0.363004	0.514585	0.151581	12	115129801	R	II		IGR	shore
cg07793898	0.104924	0.6238	7.71467	9.62e-09	1.99e-05	9.71816	0.545107	0.650031	0.104924	14	31581817	R	II	HECTD1	Body	opensea
cg23095642	0.120227	0.859311	7.70283	9.93e-09	2.03e-05	9.68592	0.76914	0.889367	0.120227	1	52081938	F	II	OSBPL9	TSS1500	opensea
cg16183924	0.138498	0.8149	7.68468	1.04e-08	2.1e-05	9.63648	0.711026	0.849524	0.138498	22	38596462	R	II	MAFF	TSS1500	shore
cg15053890	0.113006	0.799104	7.68063	1.05e-08	2.11e-05	9.62543	0.714349	0.827355	0.113006	5	141914352	F	II		IGR	opensea
cg02688549	0.118695	0.529348	7.68054	1.06e-08	2.11e-05	9.6252	0.440327	0.559022	0.118695	2	237469354	F	II		IGR	opensea
cg22795586	0.135336	0.58679	7.67843	1.06e-08	2.12e-05	9.61945	0.485288	0.620624	0.135336	1	170629555	R	I		IGR	shore
cg10345920	0.16768	0.248383	7.6682	1.09e-08	2.15e-05	9.59155	0.122623	0.290303	0.16768	8	23560319	R	II	NKX2-6	Body	island
cg04782472	0.115854	0.807017	7.66727	1.09e-08	2.15e-05	9.589	0.720127	0.835981	0.115854	7	1138903	F	II	C7orf50	Body	shelf
cg02390954	-0.118735	0.24185	-7.66551	1.1e-08	2.16e-05	9.58422	0.330901	0.212166	-0.118735	5	15620858	R	II	FBXL7	Body	opensea
cg09731996	0.177208	0.329091	7.65082	1.14e-08	2.21e-05	9.54413	0.196185	0.373393	0.177208	5	3599090	R	II	IRX1	Body	island
cg03075709	0.223411	0.27602	7.6487	1.15e-08	2.22e-05	9.53834	0.108462	0.331872	0.223411	5	2755820	F	II		IGR	island
cg23957912	0.110772	0.776281	7.64416	1.16e-08	2.22e-05	9.52593	0.693202	0.803974	0.110772	4	187296698	R	II		IGR	shelf
cg11337945	0.189871	0.200862	7.64097	1.17e-08	2.22e-05	9.51723	0.0584586	0.24833	0.189871	5	2755158	R	II	C5orf38	3'UTR	island
cg22039234	0.147847	0.649853	7.64011	1.18e-08	2.22e-05	9.51488	0.538968	0.686814	0.147847	2	100170858	R	I	AFF3	Body	opensea
cg05216098	-0.180017	0.439947	-7.64002	1.18e-08	2.22e-05	9.51465	0.574959	0.394943	-0.180017	15	56649160	R	II		IGR	opensea
cg16927416	-0.125127	0.614349	-7.63995	1.18e-08	2.22e-05	9.51446	0.708194	0.583067	-0.125127	8	142295141	R	II		IGR	shore
cg16316054	0.105361	0.859814	7.6367	1.19e-08	2.23e-05	9.50557	0.780793	0.886154	0.105361	4	185480838	F	I		IGR	opensea
cg14363249	0.120688	0.690284	7.6291	1.21e-08	2.25e-05	9.48483	0.599768	0.720456	0.120688	9	75213807	R	II	TMC1	5'UTR	opensea
cg04668619	-0.107693	0.399916	-7.6265	1.22e-08	2.26e-05	9.4777	0.480685	0.372992	-0.107693	2	37686357	R	II		IGR	opensea
cg04917858	0.147538	0.758544	7.61977	1.24e-08	2.29e-05	9.45932	0.64789	0.795428	0.147538	19	41947210	R	II	ATP5SL	TSS1500	shore
cg02632314	-0.13349	0.331978	-7.61345	1.27e-08	2.3e-05	9.44203	0.432096	0.298605	-0.13349	13	41593416	F	II	ELF1	5'UTR	opensea
cg27340648	-0.154798	0.331931	-7.60994	1.28e-08	2.3e-05	9.43246	0.44803	0.293231	-0.154798	8	3254739	R	II	CSMD1	Body	opensea
cg17452301	-0.100073	0.270233	-7.60853	1.28e-08	2.3e-05	9.42859	0.345288	0.245215	-0.100073	10	134211620	R	II	PWWP2B	Body	shore
cg20683852	-0.104437	0.21815	-7.60104	1.31e-08	2.31e-05	9.40811	0.296478	0.192041	-0.104437	4	100644860	F	II		IGR	opensea
cg03851513	-0.177634	0.708805	-7.59331	1.34e-08	2.33e-05	9.38698	0.842031	0.664397	-0.177634	20	39489146	F	II		IGR	opensea
cg13742779	0.10631	0.591336	7.59221	1.34e-08	2.33e-05	9.38395	0.511603	0.617913	0.10631	12	76537605	F	II		IGR	opensea
cg07186032	0.134108	0.470766	7.58468	1.37e-08	2.37e-05	9.36336	0.370185	0.504293	0.134108	3	56950340	F	II	ARHGEF3	Body	opensea
cg20594861	-0.151567	0.489802	-7.57903	1.39e-08	2.39e-05	9.3479	0.603478	0.45191	-0.151567	5	149416271	F	II	HMGXB3	Body	opensea
cg01303480	0.113264	0.918796	7.57458	1.41e-08	2.4e-05	9.3357	0.833848	0.947112	0.113264	21	43185884	F	II	RIPK4	Body	shore
cg27275821	0.118511	0.63798	7.5731	1.41e-08	2.41e-05	9.33165	0.549097	0.667607	0.118511	1	89144331	R	II	PKN2-AS1	Body	opensea
cg03426023	0.157214	0.220143	7.5713	1.42e-08	2.41e-05	9.32673	0.102233	0.259447	0.157214	16	54972078	F	II		IGR	island
cg10186605	-0.114785	0.25006	-7.56999	1.43e-08	2.42e-05	9.32313	0.336149	0.221364	-0.114785	17	29667326	F	II	NF1	Body	opensea
cg04770417	-0.151602	0.616417	-7.56648	1.44e-08	2.43e-05	9.31353	0.730118	0.578517	-0.151602	2	99529523	R	II	KIAA1211L	5'UTR	opensea
cg14980209	0.113572	0.358108	7.56096	1.46e-08	2.45e-05	9.2984	0.272929	0.386501	0.113572	12	127725757	R	II		IGR	opensea
cg20262911	-0.103386	0.410465	-7.55453	1.49e-08	2.47e-05	9.28078	0.488005	0.384619	-0.103386	7	100285862	R	II	GIGYF1	1stExon	shore
cg26561082	0.104549	0.814803	7.55235	1.5e-08	2.48e-05	9.27482	0.736391	0.84094	0.104549	10	410363	F	I	DIP2C	Body	shore
cg25211421	-0.110261	0.518725	-7.54383	1.53e-08	2.5e-05	9.25147	0.601421	0.49116	-0.110261	1	177896297	R	II		IGR	opensea
cg01337111	-0.12475	0.5989	-7.53863	1.55e-08	2.52e-05	9.23719	0.692463	0.567712	-0.12475	13	107124225	F	II		IGR	opensea
cg09234672	0.139562	0.219033	7.53773	1.56e-08	2.52e-05	9.23472	0.114362	0.253924	0.139562	16	51187750	R	II		IGR	island
cg13953753	0.101654	0.560772	7.52857	1.6e-08	2.56e-05	9.20961	0.484531	0.586185	0.101654	10	118896012	F	I	VAX1	Body	island
cg08657729	-0.126786	0.822581	-7.52506	1.61e-08	2.57e-05	9.19999	0.91767	0.790884	-0.126786	22	36146067	R	II	RBFOX2	Body	opensea
cg08214189	-0.160868	0.678818	-7.51567	1.65e-08	2.6e-05	9.17422	0.799469	0.638601	-0.160868	6	131964554	R	II	ENPP3	Body	opensea
cg18635552	0.100119	0.107512	7.51291	1.67e-08	2.61e-05	9.16665	0.0324226	0.132541	0.100119	5	3599719	F	I	IRX1	Body	island
cg10076040	-0.117322	0.397209	-7.5127	1.67e-08	2.61e-05	9.16608	0.485201	0.367878	-0.117322	9	111861377	R	II	TMEM245	Body	opensea
cg14205864	-0.140692	0.397614	-7.50647	1.69e-08	2.64e-05	9.14898	0.503133	0.362441	-0.140692	13	113841719	R	II	PCID2	Body	opensea
cg14214803	-0.174241	0.757024	-7.50135	1.72e-08	2.66e-05	9.1349	0.887705	0.713464	-0.174241	1	179697933	F	II		IGR	opensea
cg23357995	-0.149182	0.279823	-7.49861	1.73e-08	2.67e-05	9.12738	0.391709	0.242528	-0.149182	1	210567246	R	II	HHAT	Body	opensea
cg04150762	-0.15873	0.694371	-7.48728	1.79e-08	2.74e-05	9.09627	0.813418	0.654688	-0.15873	11	628677	F	II		IGR	shore
cg25677394	-0.121378	0.524476	-7.48448	1.8e-08	2.75e-05	9.08857	0.61551	0.494132	-0.121378	3	11178758	R	II	HRH1	TSS200	opensea
cg10777461	0.14375	0.626897	7.48118	1.82e-08	2.77e-05	9.0795	0.519085	0.662835	0.14375	1	10590481	R	I	PEX14	Body	opensea
cg14742965	0.154708	0.763861	7.47302	1.86e-08	2.81e-05	9.05708	0.64783	0.802538	0.154708	14	95716961	F	II	CLMN	Body	opensea
cg17379749	0.100724	0.741006	7.47125	1.87e-08	2.82e-05	9.05221	0.665462	0.766187	0.100724	12	119416855	R	II		IGR	shore
cg00638574	-0.10499	0.340262	-7.47025	1.87e-08	2.82e-05	9.04945	0.419005	0.314015	-0.10499	1	209956565	R	II	C1orf74	Body	shore
cg25308742	0.111641	0.139772	7.4654	1.9e-08	2.84e-05	9.03613	0.0560407	0.167682	0.111641	5	3590983	F	II		IGR	island
cg06503240	-0.106736	0.450381	-7.44452	2.01e-08	2.97e-05	8.97867	0.530433	0.423697	-0.106736	9	13916066	F	II		IGR	opensea
cg00810228	-0.11342	0.632669	-7.44408	2.01e-08	2.97e-05	8.97747	0.717734	0.604314	-0.11342	1	17416152	F	II	PADI2	Body	opensea
cg19184688	-0.130526	0.436026	-7.44099	2.03e-08	2.98e-05	8.96896	0.53392	0.403395	-0.130526	2	241935282	R	II		IGR	shelf
cg11684826	-0.107	0.417418	-7.43911	2.04e-08	2.99e-05	8.96378	0.497668	0.390668	-0.107	7	6055582	F	II	AIMP2	Body	opensea
cg20293609	-0.163587	0.790779	-7.4385	2.04e-08	2.99e-05	8.9621	0.913469	0.749882	-0.163587	1	86048540	R	I	CYR61	Body	shore
cg05583636	-0.124902	0.471352	-7.43708	2.05e-08	2.99e-05	8.95821	0.565029	0.440127	-0.124902	16	25005762	F	II	ARHGAP17	Body	opensea
cg04650844	0.13337	0.632594	7.43044	2.09e-08	3.02e-05	8.93991	0.532566	0.665936	0.13337	7	135351768	R	II	C7orf73	Body	opensea
cg19461907	0.117276	0.633666	7.43019	2.09e-08	3.02e-05	8.93923	0.545709	0.662985	0.117276	19	17336467	F	II	OCEL1	TSS1500	shore
cg01213447	-0.102685	0.235414	-7.41723	2.16e-08	3.08e-05	8.90353	0.312428	0.209743	-0.102685	15	96871576	R	II	NR2F2	Body	shore
cg13228934	0.11859	0.733966	7.41527	2.18e-08	3.09e-05	8.89813	0.645023	0.763614	0.11859	10	74518031	R	II	CCDC109A	Body	opensea
cg21999939	0.174119	0.229209	7.413	2.19e-08	3.1e-05	8.89188	0.0986198	0.272739	0.174119	5	2755004	F	II	C5orf38	Body	island
cg04771109	-0.114645	0.507297	-7.41112	2.2e-08	3.1e-05	8.8867	0.593281	0.478636	-0.114645	19	32865061	R	II	ZNF507	Body	opensea
cg10118167	0.131465	0.601735	7.40524	2.24e-08	3.14e-05	8.87049	0.503136	0.634601	0.131465	12	94676545	R	II	PLXNC1	Body	opensea
cg26556630	-0.149974	0.724358	-7.40148	2.26e-08	3.15e-05	8.86012	0.836838	0.686864	-0.149974	11	121394778	F	II	SORL1	Body	opensea
cg01297584	-0.124904	0.452826	-7.39704	2.29e-08	3.17e-05	8.8479	0.546504	0.4216	-0.124904	5	53683703	F	II	LINC01033	Body	opensea
cg04775302	0.17013	0.55834	7.39372	2.31e-08	3.18e-05	8.83874	0.430743	0.600873	0.17013	1	91305677	F	II		IGR	shelf
cg09134937	-0.100237	0.417411	-7.38965	2.33e-08	3.2e-05	8.82751	0.492589	0.392352	-0.100237	20	2295948	F	II	TGM3	Body	opensea
cg17178448	-0.197359	0.298619	-7.37349	2.44e-08	3.32e-05	8.78292	0.446638	0.249279	-0.197359	10	23701242	R	II		IGR	opensea
cg04092669	-0.123514	0.568366	-7.37	2.46e-08	3.34e-05	8.7733	0.661001	0.537487	-0.123514	1	226675902	F	II		IGR	opensea
cg06036471	-0.12382	0.196711	-7.36934	2.47e-08	3.34e-05	8.77149	0.289576	0.165756	-0.12382	10	93861385	R	II	CPEB3	Body	opensea
cg27092248	-0.117787	0.366107	-7.35881	2.54e-08	3.41e-05	8.7424	0.454447	0.33666	-0.117787	3	11178798	F	II	HRH1	5'UTR	opensea
cg01145124	0.102526	0.87432	7.35741	2.55e-08	3.42e-05	8.73855	0.797426	0.899952	0.102526	2	61505066	F	II	USP34	Body	opensea
cg05369810	-0.113575	0.333553	-7.35366	2.58e-08	3.44e-05	8.72819	0.418734	0.30516	-0.113575	9	83314535	F	II		IGR	opensea
cg25923609	0.199118	0.274993	7.34753	2.62e-08	3.48e-05	8.71127	0.125654	0.324772	0.199118	5	3607092	R	I		IGR	island
cg10447638	-0.138464	0.239319	-7.34401	2.65e-08	3.49e-05	8.70153	0.343168	0.204703	-0.138464	1	153518288	F	II	LOC101928034	Body	opensea
cg17934470	0.133878	0.400245	7.34109	2.67e-08	3.51e-05	8.69347	0.299836	0.433714	0.133878	5	49959703	R	II		IGR	shelf
cg13174306	-0.181876	0.701822	-7.33089	2.74e-08	3.58e-05	8.66528	0.838229	0.656353	-0.181876	1	115822971	R	II		IGR	opensea
cg13636014	-0.123987	0.353536	-7.32852	2.76e-08	3.59e-05	8.65874	0.446526	0.322539	-0.123987	9	84004731	F	II		IGR	opensea
cg05320933	0.100558	0.469689	7.32807	2.76e-08	3.59e-05	8.65748	0.394271	0.494829	0.100558	1	28269763	F	II	SMPDL3B	5'UTR	opensea
cg00004700	-0.160677	0.487796	-7.32749	2.77e-08	3.59e-05	8.65587	0.608304	0.447627	-0.160677	2	106013885	R	II	FHL2	5'UTR	shore
cg08722395	0.10224	0.881746	7.31684	2.85e-08	3.66e-05	8.62644	0.805066	0.907306	0.10224	2	144692640	R	II		IGR	shelf
cg17897591	-0.148106	0.507308	-7.31392	2.87e-08	3.66e-05	8.61835	0.618388	0.470282	-0.148106	2	106013506	F	II	FHL2	5'UTR	shore
cg07088118	-0.109376	0.180148	-7.31291	2.88e-08	3.66e-05	8.61557	0.262179	0.152804	-0.109376	14	29712761	F	II		IGR	opensea
cg19321857	-0.11475	0.493021	-7.30931	2.91e-08	3.68e-05	8.6056	0.579083	0.464333	-0.11475	10	44547344	F	II		IGR	opensea
cg19717703	0.112131	0.745563	7.30598	2.94e-08	3.7e-05	8.59638	0.661465	0.773596	0.112131	6	19537050	F	II		IGR	opensea
cg03989749	-0.131891	0.479191	-7.30562	2.94e-08	3.7e-05	8.59539	0.57811	0.446219	-0.131891	5	3386653	R	II		IGR	opensea
cg05254287	0.101752	0.691497	7.30374	2.96e-08	3.71e-05	8.5902	0.615182	0.716935	0.101752	12	43391204	R	II		IGR	opensea
cg23526929	-0.167912	0.658996	-7.30289	2.96e-08	3.72e-05	8.58786	0.78493	0.617018	-0.167912	3	102914386	F	II		IGR	opensea
cg14185918	0.175751	0.362732	7.29956	2.99e-08	3.74e-05	8.57863	0.230919	0.406669	0.175751	9	110249966	F	I	KLF4	Body	island
cg14298224	0.148024	0.538092	7.29087	3.06e-08	3.79e-05	8.55457	0.427073	0.575098	0.148024	13	59841019	F	II		IGR	opensea
cg10503655	-0.105584	0.158694	-7.29013	3.07e-08	3.79e-05	8.55253	0.237881	0.132298	-0.105584	20	45443689	R	II		IGR	shelf
cg24609719	-0.125745	0.650674	-7.28584	3.1e-08	3.83e-05	8.54066	0.744983	0.619238	-0.125745	12	116410399	R	II	MED13L	Body	opensea
cg04376709	-0.116192	0.469572	-7.28204	3.14e-08	3.86e-05	8.53012	0.556716	0.440524	-0.116192	2	106055450	F	II	FHL2	TSS1500	opensea
cg12511331	-0.122579	0.358689	-7.27664	3.18e-08	3.87e-05	8.51517	0.450623	0.328044	-0.122579	7	6055517	R	II	AIMP2	Body	opensea
cg18803147	0.156838	0.45511	7.2741	3.21e-08	3.88e-05	8.50814	0.337482	0.49432	0.156838	5	2743124	R	II		IGR	shore
cg21319809	0.102733	0.676192	7.27166	3.23e-08	3.89e-05	8.50138	0.599142	0.701876	0.102733	17	46108280	R	II	COPZ2	Body	opensea
cg07851675	0.179435	0.313327	7.26735	3.27e-08	3.89e-05	8.48943	0.17875	0.358186	0.179435	5	2755540	R	II		IGR	island
cg16712103	-0.130319	0.528947	-7.26718	3.27e-08	3.89e-05	8.48899	0.626687	0.496368	-0.130319	1	193150499	F	II	B3GALT2	Body	opensea
cg20102608	-0.135451	0.491568	-7.26644	3.28e-08	3.89e-05	8.48692	0.593156	0.457705	-0.135451	11	78409856	R	II	TENM4	Body	opensea
cg15953323	-0.162077	0.787961	-7.26618	3.28e-08	3.89e-05	8.48619	0.909519	0.747442	-0.162077	12	54200622	F	II		IGR	opensea
cg11221537	-0.154726	0.22234	-7.25815	3.35e-08	3.94e-05	8.46396	0.338385	0.183659	-0.154726	21	17079056	F	II		IGR	opensea
cg21158795	0.105481	0.630005	7.25549	3.38e-08	3.94e-05	8.45658	0.550894	0.656375	0.105481	1	13941015	F	II	PDPN	Body	opensea
cg13526784	-0.124341	0.330235	-7.25474	3.38e-08	3.94e-05	8.45449	0.423491	0.29915	-0.124341	10	21624218	R	II		IGR	opensea
cg25007683	-0.117762	0.232445	-7.2492	3.44e-08	3.97e-05	8.43914	0.320766	0.203005	-0.117762	7	4885596	R	II	RADIL	Body	opensea
cg11551216	0.142487	0.61733	7.24407	3.48e-08	3.98e-05	8.42492	0.510465	0.652952	0.142487	12	115125619	R	I		IGR	shore
cg14604564	0.173019	0.47772	7.23363	3.59e-08	4.07e-05	8.39596	0.347956	0.520975	0.173019	5	17037604	F	II		IGR	opensea
cg10316899	-0.169724	0.296313	-7.23004	3.62e-08	4.1e-05	8.386	0.423606	0.253882	-0.169724	1	39658128	R	II	MACF1	Body	opensea
cg17181046	0.108592	0.688273	7.22631	3.66e-08	4.14e-05	8.37566	0.60683	0.715421	0.108592	15	60920441	R	II	RORA	TSS1500	opensea
cg09992259	0.108761	0.788575	7.21792	3.75e-08	4.21e-05	8.35238	0.707004	0.815765	0.108761	1	15868492	F	II	DNAJC16	5'UTR	opensea
cg18652721	0.193469	0.278217	7.21348	3.79e-08	4.25e-05	8.34004	0.133116	0.326585	0.193469	5	2754074	R	II	C5orf38	Body	island
cg04356159	-0.135654	0.65252	-7.2131	3.8e-08	4.25e-05	8.339	0.754261	0.618606	-0.135654	7	98865574	F	II		IGR	opensea
cg07668501	0.113758	0.407342	7.20214	3.91e-08	4.34e-05	8.30856	0.322024	0.435782	0.113758	16	86766712	R	I		IGR	opensea
cg03354616	-0.16468	0.44688	-7.20019	3.93e-08	4.36e-05	8.30316	0.570389	0.40571	-0.16468	6	80838251	R	II	BCKDHB	Body	opensea
cg14019044	-0.166271	0.613465	-7.19723	3.97e-08	4.38e-05	8.29493	0.738168	0.571897	-0.166271	2	106013357	R	II	FHL2	5'UTR	shore
cg04857881	-0.118299	0.678879	-7.19486	3.99e-08	4.4e-05	8.28833	0.767604	0.649305	-0.118299	16	47344826	R	II	ITFG1	Body	opensea
cg10086122	0.104888	0.814028	7.19004	4.05e-08	4.42e-05	8.27494	0.735361	0.84025	0.104888	21	42943040	R	II		IGR	opensea
cg12792732	-0.139257	0.401669	-7.18481	4.1e-08	4.48e-05	8.26041	0.506112	0.366855	-0.139257	8	54674575	R	II	ATP6V1H	Body	opensea
cg00618183	0.153362	0.584413	7.17602	4.21e-08	4.56e-05	8.23598	0.469391	0.622753	0.153362	17	75143600	R	II	SEC14L1	Body	opensea
cg03216043	-0.180405	0.583703	-7.17076	4.27e-08	4.58e-05	8.22136	0.719007	0.538602	-0.180405	19	10928639	R	II	DNM2	Body	opensea
cg03806646	0.110388	0.765141	7.16178	4.37e-08	4.66e-05	8.1964	0.68235	0.792738	0.110388	11	76176384	R	II	C11orf30	Body	opensea
cg06195594	-0.135486	0.446381	-7.16177	4.37e-08	4.66e-05	8.19636	0.547995	0.412509	-0.135486	2	165596501	R	II	COBLL1	Body	opensea
cg24537653	0.114925	0.783798	7.15801	4.42e-08	4.68e-05	8.18592	0.697605	0.812529	0.114925	9	107299681	R	II	OR13C3	TSS1500	opensea
cg13374297	-0.104215	0.538939	-7.15578	4.45e-08	4.68e-05	8.17972	0.617101	0.512885	-0.104215	20	52138135	R	II		IGR	opensea
cg02641865	0.138791	0.552294	7.15381	4.47e-08	4.7e-05	8.17423	0.448201	0.586992	0.138791	1	40595336	R	II		IGR	shelf
cg17004353	0.123463	0.349872	7.15142	4.5e-08	4.73e-05	8.16758	0.257275	0.380738	0.123463	11	3073441	F	I	CARS	Body	opensea
cg09597638	0.111688	0.759452	7.14522	4.58e-08	4.79e-05	8.15032	0.675686	0.787374	0.111688	17	3907349	R	II		IGR	shore
cg17434676	-0.151112	0.658176	-7.14262	4.61e-08	4.81e-05	8.14308	0.77151	0.620398	-0.151112	16	57798350	R	II	KIFC3	Body	shelf
cg00767442	-0.154313	0.447532	-7.13839	4.67e-08	4.85e-05	8.13131	0.563267	0.408954	-0.154313	4	23879493	R	II	PPARGC1A	Body	opensea
cg12982131	-0.104558	0.238118	-7.13641	4.69e-08	4.86e-05	8.12581	0.316536	0.211978	-0.104558	17	48172957	R	I	PDK2	5'UTR	island
cg10259131	-0.111387	0.724227	-7.12691	4.82e-08	4.94e-05	8.09936	0.807767	0.69638	-0.111387	2	23928958	R	II	KLHL29	Body	opensea
cg16961048	0.104565	0.707637	7.12314	4.87e-08	4.98e-05	8.08888	0.629213	0.733779	0.104565	11	67080713	F	II		IGR	shelf
cg22473425	0.116865	0.489183	7.12244	4.88e-08	4.98e-05	8.08691	0.401535	0.5184	0.116865	1	176714310	F	II	PAPPA2	Body	opensea
cg25726682	0.148747	0.7628	7.11868	4.93e-08	5.01e-05	8.07644	0.65124	0.799987	0.148747	1	9110021	F	II	SLC2A5	Body	opensea
cg17198870	0.122686	0.69298	7.11842	4.93e-08	5.01e-05	8.0757	0.600965	0.723652	0.122686	12	113787384	R	II		IGR	opensea
cg27425853	-0.100785	0.5524	-7.11748	4.95e-08	5.01e-05	8.07311	0.627989	0.527203	-0.100785	1	165864037	F	II	UCK2	Body	opensea
cg04789403	-0.121273	0.169278	-7.11633	4.96e-08	5.02e-05	8.0699	0.260232	0.138959	-0.121273	15	80271218	R	II		IGR	opensea
cg01986081	0.11743	0.484755	7.11191	5.02e-08	5.05e-05	8.05757	0.396683	0.514113	0.11743	2	136552499	F	II	LCT	Body	opensea
cg10443999	0.110552	0.692328	7.11043	5.04e-08	5.05e-05	8.05347	0.609414	0.719966	0.110552	11	35355993	F	II	SLC1A2	Body	opensea
cg03877256	0.120668	0.545768	7.10843	5.07e-08	5.06e-05	8.0479	0.455267	0.575935	0.120668	4	86683143	R	II	ARHGAP24	Body	opensea
cg23702644	-0.124714	0.467644	-7.10772	5.08e-08	5.07e-05	8.0459	0.561179	0.436465	-0.124714	8	3254875	F	II	CSMD1	Body	opensea
cg14987787	0.179638	0.454167	7.09573	5.25e-08	5.17e-05	8.01249	0.319438	0.499076	0.179638	12	115105220	F	I		IGR	island
cg24706124	0.120803	0.740394	7.09478	5.27e-08	5.18e-05	8.00985	0.649792	0.770594	0.120803	1	154173755	F	II	C1orf189	Body	opensea
cg01553675	-0.132959	0.513667	-7.09262	5.3e-08	5.2e-05	8.00381	0.613386	0.480427	-0.132959	14	76299110	R	II	TTLL5	Body	opensea
cg01174827	-0.116435	0.587214	-7.09146	5.32e-08	5.21e-05	8.0006	0.674541	0.558106	-0.116435	1	36615864	R	II	TRAPPC3	TSS1500	shore
cg02376705	0.171486	0.64068	7.08799	5.37e-08	5.23e-05	7.99091	0.512066	0.683551	0.171486	14	102526767	F	II		IGR	opensea
cg08827804	-0.126643	0.239016	-7.086	5.4e-08	5.25e-05	7.98537	0.333999	0.207355	-0.126643	17	68205466	F	II		IGR	opensea
cg10676309	-0.136376	0.517215	-7.08442	5.42e-08	5.27e-05	7.98095	0.619497	0.483121	-0.136376	5	137685565	F	II		IGR	shelf
cg09009492	-0.118046	0.49196	-7.07115	5.62e-08	5.37e-05	7.94396	0.580495	0.462449	-0.118046	2	148567282	R	II		IGR	opensea
cg12613440	-0.128001	0.614604	-7.06944	5.65e-08	5.38e-05	7.93917	0.710605	0.582604	-0.128001	20	49976990	R	II		IGR	opensea
cg23169308	0.112136	0.778605	7.06728	5.69e-08	5.4e-05	7.93315	0.694503	0.806639	0.112136	11	118881590	R	II	CCDC84	Body	opensea
cg21982455	0.154575	0.320892	7.06058	5.79e-08	5.47e-05	7.91446	0.204962	0.359536	0.154575	5	2757976	F	II		IGR	shore
cg06422309	-0.107104	0.337527	-7.06012	5.8e-08	5.47e-05	7.91318	0.417855	0.310751	-0.107104	10	1352781	R	II	ADARB2	Body	opensea
cg19056791	-0.101785	0.700894	-7.05915	5.82e-08	5.47e-05	7.91046	0.777233	0.675448	-0.101785	3	9792670	F	II	OGG1	Body	shore
cg10578782	0.121636	0.695536	7.05679	5.85e-08	5.49e-05	7.90388	0.60431	0.725945	0.121636	5	38426404	R	II	EGFLAM	Body	opensea
cg25958850	-0.153546	0.605856	-7.05557	5.87e-08	5.5e-05	7.90048	0.721015	0.567469	-0.153546	16	58329135	R	II	PRSS54	TSS200	opensea
cg01236751	-0.105474	0.430152	-7.05258	5.92e-08	5.53e-05	7.89214	0.509258	0.403783	-0.105474	7	38492620	R	II	AMPH	Body	opensea
cg16692849	-0.111022	0.51701	-7.04835	5.99e-08	5.57e-05	7.88033	0.600276	0.489254	-0.111022	2	69076898	R	II		IGR	opensea
cg23424407	0.160495	0.445748	7.04646	6.02e-08	5.59e-05	7.87504	0.325376	0.485871	0.160495	12	115131846	R	II		IGR	shore
cg00109060	-0.13789	0.627523	-7.04598	6.03e-08	5.59e-05	7.87371	0.73094	0.59305	-0.13789	7	98865581	F	II		IGR	opensea
cg07403865	-0.112993	0.225167	-7.04438	6.06e-08	5.6e-05	7.86923	0.309912	0.196919	-0.112993	3	187455953	F	I	BCL6	5'UTR	shore
cg10418626	-0.140791	0.675459	-7.043	6.08e-08	5.61e-05	7.86539	0.781052	0.640261	-0.140791	14	69052740	R	I	RAD51L1	Body	opensea
cg15277773	-0.107519	0.602205	-7.04033	6.13e-08	5.63e-05	7.85793	0.682844	0.575325	-0.107519	4	12412925	F	II		IGR	opensea
cg17382158	-0.102589	0.406949	-7.0383	6.16e-08	5.65e-05	7.85226	0.483891	0.381302	-0.102589	3	73629535	F	II	PDZRN3	Body	opensea
cg04603954	0.103282	0.851775	7.03365	6.24e-08	5.7e-05	7.83927	0.774314	0.877596	0.103282	4	163786477	F	II		IGR	opensea
cg00530720	0.141032	0.668603	7.03297	6.26e-08	5.7e-05	7.83737	0.562829	0.70386	0.141032	11	46368045	R	II	DGKZ	Body	shore
cg13292626	0.109525	0.220662	7.0243	6.41e-08	5.8e-05	7.81316	0.138518	0.248043	0.109525	1	20915410	F	II	CDA	TSS200	opensea
cg13173392	-0.113676	0.679605	-7.02254	6.44e-08	5.8e-05	7.80824	0.764862	0.651185	-0.113676	11	69245569	R	II		IGR	opensea
cg00482026	-0.117185	0.483048	-7.02221	6.45e-08	5.8e-05	7.80731	0.570936	0.453752	-0.117185	7	133049843	F	II	EXOC4	Body	opensea
cg17499345	-0.132116	0.697415	-7.01676	6.54e-08	5.84e-05	7.79208	0.796501	0.664386	-0.132116	1	86048585	F	II	CYR61	Body	shore
cg24300995	-0.114367	0.543858	-7.01374	6.6e-08	5.84e-05	7.78363	0.629634	0.515266	-0.114367	1	56899850	F	II		IGR	opensea
cg06834666	0.111617	0.736592	7.00276	6.8e-08	5.96e-05	7.75293	0.652879	0.764497	0.111617	2	171207683	R	II	LOC101929753	TSS1500	opensea
cg21503345	0.110271	0.82048	7.00121	6.83e-08	5.96e-05	7.7486	0.737777	0.848048	0.110271	12	57783795	R	II		IGR	opensea
cg14872074	0.117861	0.584209	6.99909	6.87e-08	5.99e-05	7.74266	0.495814	0.613674	0.117861	12	52306101	R	II	ACVRL1	5'UTR	shelf
cg24074594	-0.104058	0.276621	-6.99193	7.01e-08	6.06e-05	7.72265	0.354665	0.250606	-0.104058	1	161676581	F	II	FCRLA	TSS200	opensea
cg17990814	-0.108177	0.287647	-6.9917	7.02e-08	6.06e-05	7.72201	0.36878	0.260602	-0.108177	2	172735079	R	II	SLC25A12	Body	opensea
cg24214679	0.122789	0.374651	6.98874	7.08e-08	6.1e-05	7.71372	0.282559	0.405348	0.122789	9	112827313	F	II	PALM2-AKAP2	Body	opensea
cg07738413	0.110566	0.749595	6.98683	7.11e-08	6.11e-05	7.70838	0.666671	0.777237	0.110566	3	25777857	F	II	NGLY1	Body	opensea
cg11433866	0.151354	0.737471	6.98583	7.13e-08	6.12e-05	7.70557	0.623955	0.775309	0.151354	12	115126908	R	II		IGR	shore
cg07701757	0.104031	0.5648	6.98509	7.15e-08	6.12e-05	7.70351	0.486776	0.590808	0.104031	4	147164858	F	I		IGR	opensea
cg03836484	-0.14452	0.414338	-6.98478	7.15e-08	6.12e-05	7.70265	0.522728	0.378208	-0.14452	10	25349182	R	II	ENKUR	Body	opensea
cg02939767	0.108522	0.661364	6.98095	7.23e-08	6.16e-05	7.69192	0.579972	0.688495	0.108522	20	584773	R	I	TCF15	3'UTR	opensea
cg24333112	0.134019	0.64693	6.97841	7.28e-08	6.18e-05	7.68482	0.546416	0.680435	0.134019	8	17581246	R	II	MTUS1	TSS1500	opensea
cg25013378	0.100695	0.537254	6.97218	7.41e-08	6.24e-05	7.6674	0.461733	0.562428	0.100695	19	1569576	F	II		IGR	shore
cg18882449	-0.152667	0.664192	-6.97011	7.45e-08	6.26e-05	7.6616	0.778692	0.626025	-0.152667	10	104885122	F	II	NT5C2	Body	opensea
cg03238709	0.120831	0.64716	6.96595	7.54e-08	6.32e-05	7.64995	0.556537	0.677368	0.120831	19	40359249	R	II	FCGBP	Body	shelf
cg08029051	-0.13533	0.593121	-6.96388	7.58e-08	6.34e-05	7.64415	0.694618	0.559288	-0.13533	2	58291076	F	II	VRK2	5'UTR	opensea
cg27465263	0.116729	0.674739	6.96166	7.63e-08	6.37e-05	7.63794	0.587192	0.703921	0.116729	8	142350533	R	I	LOC731779	TSS200	opensea
cg17921924	0.1484	0.744043	6.96098	7.64e-08	6.37e-05	7.63603	0.632744	0.781143	0.1484	15	37174376	F	II	LOC145845	Body	shore
cg11783497	-0.140432	0.671639	-6.95975	7.67e-08	6.37e-05	7.63259	0.776963	0.636531	-0.140432	2	113875292	F	II	IL1RN	TSS200	opensea
cg26533397	0.121506	0.684829	6.95017	7.88e-08	6.49e-05	7.60575	0.5937	0.715206	0.121506	19	52795316	R	II	ZNF766	3'UTR	opensea
cg05078268	-0.132643	0.559063	-6.9449	8e-08	6.58e-05	7.59099	0.658545	0.525902	-0.132643	2	9735158	F	II	YWHAQ	Body	opensea
cg13537590	-0.178805	0.576186	-6.9426	8.05e-08	6.6e-05	7.58455	0.71029	0.531484	-0.178805	12	26451968	R	II		IGR	opensea
cg10308833	0.129865	0.19916	6.94166	8.07e-08	6.6e-05	7.58192	0.101761	0.231626	0.129865	6	134176248	F	I		IGR	opensea
cg14633252	-0.139151	0.671975	-6.94064	8.09e-08	6.6e-05	7.57905	0.776338	0.637187	-0.139151	9	37964247	F	II	SHB	Body	opensea
cg09222367	-0.109369	0.420174	-6.94025	8.1e-08	6.6e-05	7.57798	0.502201	0.392831	-0.109369	15	90963532	F	II	IQGAP1	Body	opensea
cg20964601	-0.200145	0.545595	-6.92968	8.34e-08	6.74e-05	7.54836	0.695704	0.495558	-0.200145	5	79055543	F	II	CMYA5	Body	opensea
cg05482306	0.102838	0.697856	6.92635	8.42e-08	6.77e-05	7.53902	0.620727	0.723566	0.102838	5	156351055	F	II	LOC100286948	TSS200	opensea
cg00723994	0.158789	0.631825	6.91889	8.6e-08	6.83e-05	7.5181	0.512733	0.671522	0.158789	12	115105290	F	I		IGR	island
cg07419035	-0.112717	0.360494	-6.91691	8.65e-08	6.86e-05	7.51255	0.445032	0.332314	-0.112717	2	36678721	F	II	CRIM1	Body	opensea
cg00675940	0.137763	0.728199	6.91177	8.77e-08	6.93e-05	7.49814	0.624877	0.76264	0.137763	5	42923550	F	II		IGR	shore
cg26499430	0.10274	0.731939	6.90714	8.89e-08	6.99e-05	7.48517	0.654885	0.757624	0.10274	8	29882170	R	II		IGR	shelf
cg11163453	0.115017	0.688978	6.90711	8.89e-08	6.99e-05	7.48508	0.602716	0.717733	0.115017	5	132475751	R	II		IGR	opensea
cg16723952	-0.114073	0.52994	-6.90641	8.9e-08	7e-05	7.48311	0.615494	0.501421	-0.114073	1	179148385	R	II	ABL2	Body	opensea
cg22570013	-0.126594	0.335627	-6.90603	8.91e-08	7e-05	7.48203	0.430572	0.303978	-0.126594	1	203827340	R	II		IGR	shelf
cg08861915	-0.134603	0.462881	-6.90516	8.93e-08	7.01e-05	7.47959	0.563833	0.42923	-0.134603	8	119085200	F	II	EXT1	Body	opensea
cg12556802	-0.113279	0.46464	-6.90477	8.94e-08	7.01e-05	7.4785	0.549599	0.436321	-0.113279	4	152120720	R	II	SH3D19	5'UTR	opensea
cg24611002	-0.157671	0.569132	-6.90121	9.03e-08	7.05e-05	7.46851	0.687386	0.529715	-0.157671	19	10923821	F	II	DNM2	Body	opensea
cg24076840	-0.100361	0.484469	-6.89763	9.12e-08	7.08e-05	7.45848	0.559739	0.459378	-0.100361	14	62235205	F	II	SNAPC1	Body	opensea
cg07614859	-0.102842	0.433398	-6.89231	9.26e-08	7.17e-05	7.44356	0.51053	0.407688	-0.102842	1	116918716	F	II	ATP1A1	Body	shore
cg16692439	0.140679	0.452033	6.88565	9.44e-08	7.27e-05	7.42486	0.346523	0.487202	0.140679	22	26831446	R	II	ASPHD2	Body	shore
cg02314586	0.103991	0.480634	6.88532	9.44e-08	7.27e-05	7.42394	0.40264	0.506632	0.103991	12	53559487	F	II	CSAD	Body	opensea
cg11359770	0.119596	0.737127	6.88321	9.5e-08	7.27e-05	7.41801	0.64743	0.767026	0.119596	2	26304137	R	II	RAB10	Body	opensea
cg00590029	0.120506	0.428325	6.88062	9.57e-08	7.3e-05	7.41074	0.337946	0.458452	0.120506	12	114838618	F	II	TBX5	Body	island
cg24073782	0.107103	0.771191	6.87788	9.64e-08	7.34e-05	7.40305	0.690864	0.797967	0.107103	10	28527875	F	II	MPP7	5'UTR	opensea
cg17317834	-0.109629	0.510313	-6.86611	9.97e-08	7.5e-05	7.37001	0.592534	0.482906	-0.109629	4	86647985	F	II	ARHGAP24	Body	opensea
cg26280758	-0.109289	0.284315	-6.8657	9.98e-08	7.5e-05	7.36885	0.366282	0.256993	-0.109289	3	107430006	R	II	BBX	Body	opensea
cg12741184	0.108297	0.529017	6.85953	1.02e-07	7.58e-05	7.35151	0.447794	0.556091	0.108297	17	1397079	R	II	MYO1C	TSS1500	shore
cg24681963	-0.130577	0.597578	-6.85422	1.03e-07	7.68e-05	7.33662	0.695511	0.564934	-0.130577	2	72012367	R	II		IGR	shore
cg02408519	0.105188	0.764315	6.85389	1.03e-07	7.68e-05	7.33567	0.685424	0.790612	0.105188	12	45275344	F	II	NELL2	Body	opensea
cg14104252	0.15974	0.676238	6.85205	1.04e-07	7.71e-05	7.3305	0.556432	0.716173	0.15974	9	116263568	R	II	RGS3	TSS200	opensea
cg15755348	-0.117598	0.366191	-6.85033	1.04e-07	7.73e-05	7.32567	0.45439	0.336792	-0.117598	7	101768874	R	I	CUX1	Body	opensea
cg17821596	0.144621	0.513203	6.84956	1.04e-07	7.73e-05	7.3235	0.404738	0.549359	0.144621	14	61106384	R	II	SALRNA1	Body	shore
cg09530108	-0.122851	0.618858	-6.84938	1.04e-07	7.73e-05	7.32301	0.710996	0.588146	-0.122851	2	36586710	F	II	CRIM1	Body	shore
cg18428825	-0.114152	0.546551	-6.84837	1.05e-07	7.74e-05	7.32018	0.632165	0.518013	-0.114152	10	80394069	R	II		IGR	opensea
cg01904727	0.112107	0.873263	6.84212	1.07e-07	7.82e-05	7.30261	0.789183	0.901289	0.112107	5	145484705	F	II	PLAC8L1	TSS1500	opensea
cg16339550	0.122806	0.506449	6.83844	1.08e-07	7.84e-05	7.29225	0.414344	0.53715	0.122806	3	105095583	F	II	ALCAM	Body	opensea
cg24117572	0.150736	0.764924	6.83436	1.09e-07	7.89e-05	7.2808	0.651872	0.802608	0.150736	18	32739412	F	II		IGR	opensea
cg14655474	-0.102369	0.526934	-6.83331	1.09e-07	7.91e-05	7.27783	0.603711	0.501342	-0.102369	22	30419308	F	II	MTMR3	Body	opensea
cg02474761	0.140956	0.661985	6.8293	1.1e-07	7.97e-05	7.26658	0.556269	0.697224	0.140956	2	157212541	R	II		IGR	opensea
cg26820999	0.128586	0.883955	6.82874	1.11e-07	7.97e-05	7.26499	0.787516	0.916102	0.128586	5	6274848	F	II		IGR	opensea
cg18038361	0.107343	0.702888	6.82864	1.11e-07	7.97e-05	7.26473	0.622381	0.729724	0.107343	18	29170604	R	II	TTR	TSS1500	opensea
cg00767573	0.118541	0.76088	6.81791	1.14e-07	8.12e-05	7.23452	0.671974	0.790515	0.118541	2	16088762	F	II		IGR	opensea
cg03089032	-0.100239	0.334884	-6.8169	1.14e-07	8.13e-05	7.23169	0.410063	0.309824	-0.100239	15	59608147	R	II	MYO1E	Body	opensea
cg00061114	0.101434	0.800536	6.81584	1.15e-07	8.14e-05	7.22871	0.724461	0.825895	0.101434	2	55593115	F	II	CCDC88A	Body	opensea
cg17221275	-0.115498	0.813577	-6.8088	1.17e-07	8.23e-05	7.20891	0.9002	0.784703	-0.115498	22	40706630	F	II	TNRC6B	Body	opensea
cg14417655	-0.124766	0.332255	-6.80879	1.17e-07	8.23e-05	7.2089	0.42583	0.301063	-0.124766	9	118701642	R	II		IGR	opensea
cg12054981	0.100888	0.554372	6.80527	1.18e-07	8.3e-05	7.19898	0.478707	0.579594	0.100888	8	42037387	F	I	PLAT	Body	opensea
cg25024558	0.120257	0.832623	6.80479	1.18e-07	8.3e-05	7.19763	0.74243	0.862687	0.120257	1	224421053	R	II	NVL	Body	opensea
cg14864357	-0.111456	0.619484	-6.79799	1.21e-07	8.39e-05	7.1785	0.703075	0.59162	-0.111456	15	44086799	R	II	SERF2	Body	shore
cg09030425	0.108163	0.712742	6.79539	1.22e-07	8.41e-05	7.17117	0.63162	0.739783	0.108163	1	18017869	R	II	ARHGEF10L	Body	opensea
cg08256839	-0.119685	0.37949	-6.78756	1.24e-07	8.51e-05	7.14914	0.469254	0.349569	-0.119685	19	32864762	F	II	ZNF507	Body	opensea
cg01440489	-0.13444	0.376611	-6.77972	1.27e-07	8.62e-05	7.12708	0.477441	0.343001	-0.13444	13	41593385	R	II	ELF1	5'UTR	opensea
cg10926186	-0.108528	0.390699	-6.77941	1.27e-07	8.62e-05	7.12618	0.472095	0.363567	-0.108528	4	95916970	F	II	BMPR1B	TSS1500	opensea
cg02782634	-0.171603	0.220891	-6.77842	1.27e-07	8.62e-05	7.12341	0.349593	0.17799	-0.171603	17	57916643	F	II	TMEM49	Body	opensea
cg16233797	-0.178699	0.538546	-6.77234	1.3e-07	8.74e-05	7.1063	0.67257	0.493871	-0.178699	2	20001490	F	II		IGR	opensea
cg11951818	0.148827	0.546934	6.7691	1.31e-07	8.8e-05	7.09716	0.435313	0.584141	0.148827	5	174154008	R	II	MSX2	Body	shore
cg16224936	-0.141986	0.504742	-6.76777	1.31e-07	8.82e-05	7.09342	0.611231	0.469245	-0.141986	3	9926434	F	II		IGR	opensea
cg15331751	-0.157054	0.528872	-6.76549	1.32e-07	8.85e-05	7.087	0.646662	0.489609	-0.157054	1	25674235	F	II	TMEM50A	Body	opensea
cg19070357	-0.103165	0.48167	-6.76521	1.32e-07	8.85e-05	7.08621	0.559044	0.455879	-0.103165	9	83987948	R	II		IGR	opensea
cg06341027	0.115481	0.291589	6.7622	1.33e-07	8.88e-05	7.07774	0.204978	0.320459	0.115481	6	21667407	F	II	FLJ22536	Body	shore
cg04147657	0.113685	0.817204	6.7617	1.34e-07	8.88e-05	7.07632	0.73194	0.845625	0.113685	18	47007789	F	II	C18orf32	3'UTR	opensea
cg09854136	-0.127874	0.500251	-6.76012	1.34e-07	8.9e-05	7.07187	0.596157	0.468283	-0.127874	13	47182469	F	II	LRCH1	Body	opensea
cg02563827	0.113315	0.833139	6.75778	1.35e-07	8.94e-05	7.06527	0.748153	0.861468	0.113315	1	8003721	F	II	TNFRSF9	TSS1500	shore
cg06375949	0.108878	0.21193	6.75663	1.35e-07	8.94e-05	7.06203	0.130272	0.239149	0.108878	4	4863356	R	II	MSX1	Body	shore
cg20728881	-0.108723	0.409157	-6.75149	1.37e-07	9.03e-05	7.04755	0.490699	0.381976	-0.108723	10	63808314	F	II	ARID5B	TSS1500	opensea
cg14482093	-0.111593	0.635843	-6.75023	1.38e-07	9.05e-05	7.04399	0.719537	0.607944	-0.111593	8	22461488	R	II	KIAA1967	TSS1500	shore
cg19612570	0.113796	0.298932	6.74836	1.39e-07	9.06e-05	7.03874	0.213584	0.327381	0.113796	1	200443284	F	II		IGR	opensea
cg03747200	0.108698	0.774483	6.74731	1.39e-07	9.06e-05	7.03579	0.692959	0.801657	0.108698	7	156792086	F	II		IGR	shore
cg18947222	-0.126876	0.508199	-6.74	1.42e-07	9.15e-05	7.01516	0.603356	0.47648	-0.126876	11	118463513	F	II	ARCN1	Body	opensea
cg04941246	0.125512	0.633762	6.73836	1.43e-07	9.17e-05	7.01055	0.539628	0.665141	0.125512	3	55518131	F	II	WNT5A	Body	shore
cg23422604	0.10362	0.743238	6.73803	1.43e-07	9.17e-05	7.00962	0.665523	0.769143	0.10362	22	43364847	F	II	PACSIN2	5'UTR	opensea
cg10486834	-0.138022	0.816992	-6.73637	1.43e-07	9.19e-05	7.00493	0.920508	0.782487	-0.138022	7	101768558	F	II	CUX1	Body	opensea
cg23519673	-0.142829	0.520929	-6.73537	1.44e-07	9.21e-05	7.00213	0.628051	0.485222	-0.142829	12	42979733	R	II	PRICKLE1	5'UTR	shelf
cg05071713	0.108136	0.732005	6.73414	1.44e-07	9.24e-05	6.99865	0.650904	0.759039	0.108136	9	73512819	F	II	TRPM3	Body	opensea
cg07004744	0.104889	0.469868	6.73316	1.45e-07	9.25e-05	6.99588	0.391201	0.49609	0.104889	8	641479	R	I	ERICH1	Body	shelf
cg18954633	-0.118234	0.337067	-6.73015	1.46e-07	9.3e-05	6.98739	0.425743	0.307509	-0.118234	1	116270684	R	II	CASQ2	Body	opensea
cg01692482	-0.166442	0.764313	-6.72588	1.48e-07	9.37e-05	6.97535	0.889144	0.722702	-0.166442	20	52198378	R	II	ZNF217	1stExon	island
cg09813610	0.238625	0.243571	12.5907	8.07e-14	7.39e-09	21.4776	0.0646027	0.303228	0.238625	5	3601357	F	I	IRX1	3'UTR	island
cg25220320	-0.111869	0.22914	-6.72402	1.48e-07	9.4e-05	6.97012	0.313042	0.201173	-0.111869	15	98065740	F	II		IGR	opensea
cg14038959	-0.11449	0.787427	-6.7234	1.49e-07	9.4e-05	6.96837	0.873295	0.758805	-0.11449	1	42136440	F	II	HIVEP3	5'UTR	opensea
cg10445599	-0.10332	0.313743	-6.72199	1.49e-07	9.43e-05	6.96438	0.391233	0.287913	-0.10332	12	12558857	F	II	LOH12CR1	Body	opensea
cg18456803	-0.137284	0.3514	-6.72042	1.5e-07	9.44e-05	6.95995	0.454363	0.317079	-0.137284	13	41593519	F	II	ELF1	TSS200	opensea
cg14549594	-0.177607	0.560793	-6.72033	1.5e-07	9.44e-05	6.9597	0.693998	0.516391	-0.177607	1	51730576	R	II	RNF11	Body	opensea
cg24736734	-0.13247	0.229238	-6.71888	1.51e-07	9.45e-05	6.95562	0.328591	0.19612	-0.13247	5	102114455	F	II		IGR	opensea
cg09595603	-0.138732	0.54763	-6.71749	1.51e-07	9.47e-05	6.95169	0.651679	0.512947	-0.138732	2	217209216	F	II	2022-03-04	Body	opensea
cg06696596	0.136263	0.617419	6.7153	1.52e-07	9.5e-05	6.94551	0.515222	0.651485	0.136263	6	122391246	F	II		IGR	opensea
cg17054060	0.154871	0.558527	6.71445	1.53e-07	9.5e-05	6.94313	0.442373	0.597245	0.154871	5	3606081	R	I		IGR	shore
cg06926146	0.115414	0.487445	6.71348	1.53e-07	9.5e-05	6.94039	0.400885	0.516299	0.115414	1	170629502	R	II		IGR	shore
cg23632906	0.107558	0.863541	6.70906	1.55e-07	9.56e-05	6.92791	0.782873	0.890431	0.107558	1	180908561	F	II	KIAA1614	Body	shelf
cg07118376	-0.122764	0.293494	-6.70824	1.55e-07	9.57e-05	6.92561	0.385567	0.262803	-0.122764	8	62624872	F	II	ASPH	Body	shore
cg15323253	-0.115833	0.524434	-6.70818	1.55e-07	9.57e-05	6.92542	0.611308	0.495475	-0.115833	6	3766662	R	II		IGR	opensea
cg27640794	-0.166366	0.389205	-6.70715	1.56e-07	9.59e-05	6.92253	0.51398	0.347614	-0.166366	4	169555699	R	II	PALLD	5'UTR	shelf
cg18352315	-0.139131	0.551076	-6.70658	1.56e-07	9.59e-05	6.92092	0.655424	0.516293	-0.139131	14	61151093	R	II		IGR	opensea
cg10219803	-0.102336	0.760807	-6.70388	1.57e-07	9.62e-05	6.91329	0.837559	0.735223	-0.102336	11	134402280	F	II		IGR	opensea
cg23041169	0.138658	0.510865	6.70253	1.58e-07	9.65e-05	6.90949	0.406871	0.545529	0.138658	20	32911008	F	II		IGR	opensea
cg09468285	0.105264	0.801878	6.70101	1.58e-07	9.67e-05	6.90519	0.722931	0.828194	0.105264	1	207850707	F	II	CR1L	Body	opensea
cg20201270	0.122823	0.423814	6.69483	1.61e-07	9.79e-05	6.88775	0.331696	0.45452	0.122823	2	45397874	F	I		IGR	island
cg18394120	-0.119182	0.387692	-6.69114	1.63e-07	9.84e-05	6.87733	0.477078	0.357896	-0.119182	20	55402014	R	II		IGR	opensea
cg02091428	0.10877	0.455364	6.69023	1.63e-07	9.85e-05	6.87478	0.373787	0.482557	0.10877	16	71662998	R	II	MARVELD3	Body	shelf
cg03764313	0.108117	0.829229	6.68803	1.64e-07	9.89e-05	6.86857	0.748141	0.856258	0.108117	8	101774939	R	II		IGR	opensea
cg02444699	0.139867	0.837782	6.68617	1.65e-07	9.91e-05	6.86332	0.732882	0.872749	0.139867	6	137316100	F	II		IGR	opensea
cg22933161	0.121817	0.701513	6.68261	1.67e-07	9.98e-05	6.85325	0.61015	0.731967	0.121817	12	109120582	F	II	CORO1C	5'UTR	shelf
cg16884006	0.105883	0.800627	6.68043	1.68e-07	0.000100094	6.84711	0.721214	0.827098	0.105883	7	92924691	R	II	VPS50	Body	opensea
cg07121759	-0.124832	0.548434	-6.67997	1.68e-07	0.000100139	6.84581	0.642058	0.517226	-0.124832	10	104862131	F	II	NT5C2	Body	opensea
cg02493167	0.105413	0.407425	6.67716	1.69e-07	0.000100599	6.83787	0.328365	0.433778	0.105413	5	76935719	R	II	OTP	TSS1500	shore
cg13472456	-0.10296	0.476931	-6.67539	1.7e-07	0.000100949	6.83286	0.554151	0.451191	-0.10296	15	66942574	R	II	LINC01169	Body	opensea
cg07545037	0.139774	0.610755	6.67244	1.72e-07	0.000101624	6.82456	0.505925	0.645698	0.139774	12	54423920	R	II	HOXC4	5'UTR	shore
cg18363564	0.130426	0.772285	6.66923	1.73e-07	0.000102302	6.81548	0.674466	0.804891	0.130426	3	51861905	R	II	IQCF3	5'UTR	opensea
cg21349214	0.111316	0.875717	6.66522	1.75e-07	0.00010313	6.80416	0.79223	0.903546	0.111316	10	10504825	R	II	LOC101928322	TSS1500	opensea
cg08066094	0.105613	0.561361	6.66137	1.77e-07	0.000103694	6.79329	0.482151	0.587764	0.105613	8	42286887	R	II	SLC20A2	Body	opensea
cg11929898	0.109912	0.77229	6.66121	1.77e-07	0.000103694	6.79281	0.689856	0.799768	0.109912	3	111760010	F	II	TMPRSS7	5'UTR	opensea
cg08323299	-0.111282	0.302058	-6.66096	1.77e-07	0.000103694	6.79213	0.385519	0.274237	-0.111282	13	80563028	R	II		IGR	opensea
cg09299770	0.105578	0.78226	6.65984	1.78e-07	0.000103694	6.78896	0.703077	0.808655	0.105578	8	83871673	R	II		IGR	opensea
cg05249959	-0.1004	0.364108	-6.65897	1.78e-07	0.0001037	6.7865	0.439408	0.339009	-0.1004	4	150330549	F	II		IGR	opensea
cg26021293	0.104439	0.172786	6.65829	1.79e-07	0.000103749	6.78458	0.0944573	0.198896	0.104439	2	192711023	R	II	SDPR	Body	opensea
cg04942516	-0.105123	0.432784	-6.65707	1.79e-07	0.00010394	6.78114	0.511626	0.406503	-0.105123	2	106055458	F	II	FHL2	TSS1500	opensea
cg03839875	-0.12239	0.404708	-6.65597	1.8e-07	0.0001041	6.77801	0.496501	0.374111	-0.12239	8	90624163	R	II		IGR	opensea
cg06312004	-0.111034	0.402867	-6.65348	1.81e-07	0.000104696	6.77098	0.486142	0.375108	-0.111034	8	135836721	R	II		IGR	opensea
cg00251824	0.120674	0.691475	6.652	1.82e-07	0.000105021	6.76681	0.600969	0.721643	0.120674	8	641466	R	II	ERICH1	Body	shelf
cg02578274	-0.102233	0.39465	-6.65134	1.82e-07	0.000105052	6.76495	0.471325	0.369091	-0.102233	9	130257600	F	II	LRSAM1	ExonBnd	opensea
cg04103532	0.125173	0.592656	6.65097	1.82e-07	0.000105065	6.76389	0.498777	0.623949	0.125173	6	143249236	F	II	HIVEP2	5'UTR	shore
cg04302194	0.127525	0.36502	6.65074	1.83e-07	0.000105065	6.76324	0.269376	0.396901	0.127525	5	3599012	F	II	IRX1	Body	island
cg01182117	0.117247	0.714839	6.63983	1.88e-07	0.000107672	6.7324	0.626903	0.744151	0.117247	2	175128975	F	II		IGR	opensea
cg01294238	0.114207	0.626321	6.62777	1.95e-07	0.000110365	6.6983	0.540666	0.654873	0.114207	17	20527219	R	II		IGR	opensea
cg14186944	-0.102072	0.498949	-6.62554	1.96e-07	0.000110802	6.69202	0.575503	0.473431	-0.102072	9	98335074	R	II		IGR	opensea
cg08732245	0.11019	0.655578	6.62389	1.97e-07	0.000111235	6.68734	0.572936	0.683125	0.11019	5	6350736	F	I		IGR	opensea
cg00710180	-0.118464	0.430319	-6.62241	1.98e-07	0.000111384	6.68315	0.519168	0.400703	-0.118464	2	95723453	R	II		IGR	opensea
cg11184120	0.137789	0.759864	6.62185	1.98e-07	0.000111449	6.68156	0.656523	0.794311	0.137789	12	62642805	R	II		IGR	opensea
cg17958768	0.145702	0.807518	6.62118	1.98e-07	0.000111519	6.67967	0.698242	0.843944	0.145702	15	44812262	F	II	CTDSPL2	Body	opensea
cg24329497	-0.103024	0.449355	-6.61514	2.02e-07	0.000112659	6.66259	0.526623	0.423599	-0.103024	1	46519578	R	II	PIK3R3	Body	opensea
cg20732076	0.103593	0.552121	6.61408	2.02e-07	0.000112871	6.65959	0.474426	0.578019	0.103593	6	42335231	R	II	TRERF1	5'UTR	opensea
cg03340853	0.103277	0.676354	6.61284	2.03e-07	0.00011293	6.65609	0.598896	0.702173	0.103277	19	39385539	F	II	SIRT2	TSS1500	opensea
cg00712159	-0.10211	0.415772	-6.61069	2.04e-07	0.000113243	6.65002	0.492355	0.390245	-0.10211	1	16401926	R	II		IGR	shore
cg22022320	-0.120581	0.588539	-6.60923	2.05e-07	0.000113569	6.64588	0.678975	0.558394	-0.120581	9	32426874	R	II	ACO1	Body	opensea
cg03465955	-0.192431	0.711631	-6.60623	2.07e-07	0.000114114	6.63738	0.855955	0.663524	-0.192431	17	28571987	R	II		IGR	opensea
cg24198160	-0.10338	0.588589	-6.6048	2.08e-07	0.000114395	6.63334	0.666124	0.562744	-0.10338	15	91358478	R	II	BLM	Body	shelf
cg07218880	-0.100122	0.401935	-6.60433	2.08e-07	0.000114417	6.632	0.477026	0.376905	-0.100122	13	115046279	R	II	UPF3A	TSS1500	shore
cg26067364	-0.136615	0.708067	-6.60369	2.08e-07	0.000114417	6.6302	0.810528	0.673913	-0.136615	18	67848525	F	II	RTTN	Body	opensea
cg11238792	0.123604	0.79416	6.60154	2.1e-07	0.000115022	6.62411	0.701457	0.825061	0.123604	21	37167636	F	II		IGR	opensea
cg24802745	-0.114371	0.642976	-6.60004	2.11e-07	0.00011518	6.61987	0.728754	0.614383	-0.114371	4	1029654	F	II		IGR	shore
cg16903122	0.105515	0.594708	6.59697	2.12e-07	0.000115682	6.61119	0.515571	0.621087	0.105515	1	44584429	R	I	KLF17	TSS200	opensea
cg05017003	-0.128894	0.655693	-6.59459	2.14e-07	0.000116176	6.60445	0.752363	0.623469	-0.128894	21	45154770	F	II	PDXK	Body	opensea
cg11951808	-0.100229	0.845125	-6.59328	2.15e-07	0.000116232	6.60075	0.920297	0.820068	-0.100229	1	179995775	R	II	CEP350	Body	opensea
cg20453357	-0.100024	0.654636	-6.59322	2.15e-07	0.000116232	6.60058	0.729655	0.62963	-0.100024	11	126160624	F	II	TIRAP	5'UTR	opensea
cg07442950	0.103521	0.768384	6.59312	2.15e-07	0.000116232	6.60029	0.690743	0.794264	0.103521	12	27532555	R	II	ARNTL2	Body	opensea
cg23058607	-0.13677	0.213635	-6.59085	2.16e-07	0.000116284	6.59386	0.316213	0.179442	-0.13677	1	174175787	F	II	RABGAP1L	5'UTR	opensea
cg14020598	0.101727	0.670337	6.59006	2.17e-07	0.000116458	6.59163	0.594042	0.695769	0.101727	6	52020069	F	II		IGR	opensea
cg13262831	-0.123419	0.433666	-6.58928	2.17e-07	0.000116628	6.58943	0.52623	0.402811	-0.123419	8	138333292	F	II		IGR	opensea
cg13903070	-0.149174	0.700094	-6.58662	2.19e-07	0.000117372	6.58189	0.811975	0.662801	-0.149174	1	61456527	R	II		IGR	opensea
cg13370572	0.10367	0.638108	6.58622	2.19e-07	0.000117385	6.58075	0.560356	0.664026	0.10367	18	60595780	F	II	PHLPP1	Body	opensea
cg26933384	0.139651	0.661533	6.58537	2.2e-07	0.000117461	6.57835	0.556795	0.696446	0.139651	19	41188655	F	II	NUMBL	Body	shore
cg10881937	0.108252	0.771701	6.58444	2.2e-07	0.000117461	6.57571	0.690512	0.798764	0.108252	2	135064869	R	II	MGAT5	Body	opensea
cg20592447	0.108423	0.496726	6.58135	2.22e-07	0.000118144	6.56698	0.415409	0.523831	0.108423	10	128211184	F	II	C10orf90	TSS1500	opensea
cg23656890	0.112242	0.666805	6.57992	2.23e-07	0.000118279	6.56293	0.582624	0.694866	0.112242	12	25071685	R	II	DAD1L	TSS1500	opensea
cg12298268	0.117014	0.456264	6.57183	2.28e-07	0.00011963	6.54002	0.368504	0.485518	0.117014	3	139257866	F	I	RBP1	Body	island
cg17147440	-0.141638	0.413159	-6.57124	2.28e-07	0.000119742	6.53836	0.519387	0.377749	-0.141638	15	63337352	R	II	TPM1	Body	shore
cg06774853	-0.128196	0.376542	-6.56569	2.32e-07	0.000120688	6.52262	0.472689	0.344493	-0.128196	1	226552154	F	II	PARP1	Body	opensea
cg16703407	-0.121502	0.411399	-6.56128	2.35e-07	0.000121793	6.51015	0.502526	0.381024	-0.121502	15	64540345	R	II	CSNK1G1	Body	opensea
cg12655137	0.103747	0.552672	6.55958	2.36e-07	0.00012227	6.50532	0.474861	0.578609	0.103747	1	1609388	R	II	CDK11B	Body	shore
cg21333884	-0.153677	0.768544	-6.55685	2.38e-07	0.000122708	6.4976	0.883801	0.730124	-0.153677	15	85859614	R	II		IGR	opensea
cg13399007	-0.150816	0.213534	-6.55245	2.41e-07	0.000123823	6.48512	0.326646	0.17583	-0.150816	10	4386826	F	II		IGR	opensea
cg09654300	-0.128523	0.530973	-6.55195	2.41e-07	0.000123823	6.48371	0.627366	0.498842	-0.128523	3	42132991	R	II	TRAK1	1stExon	opensea
cg23814365	0.103002	0.397387	6.55089	2.42e-07	0.000123997	6.48071	0.320136	0.423138	0.103002	13	36429936	R	II	MIR548F5	Body	opensea
cg25557639	0.100541	0.730373	6.55062	2.42e-07	0.000124005	6.47994	0.654968	0.755508	0.100541	5	61564066	F	II		IGR	opensea
cg00371134	0.100508	0.730571	6.54594	2.45e-07	0.000125132	6.46669	0.65519	0.755698	0.100508	1	77912654	F	II	AK5	Body	opensea
cg13742426	0.129702	0.684389	6.54426	2.47e-07	0.000125467	6.46192	0.587113	0.716815	0.129702	17	22021688	F	II	MTRNR2L1	TSS1500	opensea
cg10398730	-0.115949	0.556841	-6.54345	2.47e-07	0.00012553	6.45961	0.643803	0.527854	-0.115949	9	37968587	F	II	SHB	Body	opensea
cg06226703	-0.12964	0.63755	-6.53591	2.52e-07	0.000127305	6.43827	0.734779	0.60514	-0.12964	2	201242945	F	II	SPATS2L	5'UTR	opensea
cg10601159	0.115025	0.579375	6.53408	2.54e-07	0.000127693	6.43307	0.493106	0.608131	0.115025	2	242557507	R	II	THAP4	Body	opensea
cg27326209	-0.112133	0.746452	-6.5339	2.54e-07	0.000127693	6.43255	0.830552	0.718419	-0.112133	17	39352169	F	II		IGR	opensea
cg01098320	0.138069	0.542009	6.53164	2.56e-07	0.000128157	6.42617	0.438457	0.576526	0.138069	8	11557597	R	II		IGR	shore
cg01611783	-0.12557	0.347157	-6.52859	2.58e-07	0.00012883	6.4175	0.441334	0.315764	-0.12557	7	140016443	F	II		IGR	opensea
cg05678033	0.107372	0.856733	6.5264	2.59e-07	0.000129454	6.41129	0.776204	0.883576	0.107372	12	115104591	R	I		IGR	shore
cg15781610	-0.115194	0.406026	-6.52272	2.62e-07	0.000130276	6.40087	0.492422	0.377228	-0.115194	6	36992554	R	II	FGD2	Body	opensea
cg12065750	0.108205	0.497553	6.52159	2.63e-07	0.000130515	6.39768	0.416399	0.524604	0.108205	2	169929133	F	I	DHRS9	1stExon	opensea
cg13351860	-0.120574	0.58123	-6.52124	2.63e-07	0.000130556	6.39668	0.67166	0.551087	-0.120574	6	30856386	F	II	DDR1	TSS200	shelf
cg16268802	0.121783	0.728751	6.51811	2.66e-07	0.000131391	6.3878	0.637413	0.759196	0.121783	18	54339863	F	II	WDR7	Body	opensea
cg19732708	0.113447	0.86208	6.51664	2.67e-07	0.000131823	6.38362	0.776995	0.890442	0.113447	11	108910582	R	II		IGR	opensea
cg25042798	0.131404	0.768039	6.51486	2.68e-07	0.000131954	6.37858	0.669486	0.80089	0.131404	8	116434024	F	II	TRPS1	Body	opensea
cg19907725	-0.108028	0.480976	-6.51238	2.7e-07	0.000132572	6.37154	0.561998	0.453969	-0.108028	1	153539397	R	II	S100A2	TSS1500	opensea
cg06206229	0.14407	0.486183	6.51215	2.7e-07	0.000132572	6.3709	0.378131	0.5222	0.14407	7	15777393	R	II		IGR	opensea
cg16193078	0.106416	0.818355	6.512	2.7e-07	0.000132572	6.37048	0.738543	0.844959	0.106416	22	18603321	R	II	TUBA8	5'UTR	opensea
cg18877091	-0.128007	0.54655	-6.5092	2.72e-07	0.000132748	6.36253	0.642555	0.514548	-0.128007	4	177223665	R	II		IGR	opensea
cg05489586	-0.101765	0.41521	-6.50917	2.72e-07	0.000132748	6.36246	0.491533	0.389769	-0.101765	22	45642324	R	II		IGR	opensea
cg07312124	-0.100509	0.387846	-6.50868	2.73e-07	0.000132748	6.36105	0.463228	0.362718	-0.100509	20	2295986	R	II	TGM3	Body	opensea
cg02917665	-0.106055	0.454346	-6.50723	2.74e-07	0.000133048	6.35694	0.533887	0.427832	-0.106055	10	29924794	R	II	SVIL	TSS1500	opensea
cg10893095	0.114442	0.158295	6.50648	2.74e-07	0.000133153	6.35482	0.0724634	0.186906	0.114442	6	85478296	F	I		IGR	opensea
cg07089687	-0.105373	0.544797	-6.50578	2.75e-07	0.000133314	6.35282	0.623827	0.518454	-0.105373	5	71621738	F	II	PTCD2	5'UTR	opensea
cg15454698	0.106183	0.505308	6.50559	2.75e-07	0.000133314	6.35228	0.425671	0.531854	0.106183	3	14473580	F	II	SLC6A6	5'UTR	opensea
cg26425305	0.119347	0.152828	6.50363	2.77e-07	0.000133877	6.34674	0.0633175	0.182664	0.119347	5	3592526	F	I		IGR	island
cg09085594	0.1252	0.590251	6.49802	2.81e-07	0.000135549	6.33083	0.496352	0.621551	0.1252	16	9278944	R	II		IGR	opensea
cg23717593	0.1572	0.677336	6.49434	2.84e-07	0.000136336	6.32038	0.559435	0.716636	0.1572	1	86617731	R	II	COL24A1	Body	shelf
cg03959131	-0.142263	0.585413	-6.49373	2.84e-07	0.000136336	6.31864	0.692111	0.549847	-0.142263	3	164951723	F	II	LINC01322	Body	opensea
cg16733809	0.101865	0.843946	6.48852	2.89e-07	0.000137587	6.30387	0.767547	0.869413	0.101865	14	71349670	R	II		IGR	opensea
cg27296119	0.116918	0.309104	6.48797	2.89e-07	0.000137587	6.30231	0.221416	0.338334	0.116918	16	86766828	F	II		IGR	opensea
cg12217560	-0.104511	0.302294	-6.48357	2.93e-07	0.000138683	6.28982	0.380678	0.276166	-0.104511	13	24144900	F	II	TNFRSF19	1stExon	opensea
cg13965612	-0.150018	0.584504	-6.47749	2.98e-07	0.000140374	6.27255	0.697017	0.546999	-0.150018	19	10928696	R	II	DNM2	Body	opensea
cg24628179	0.113594	0.66608	6.4762	2.99e-07	0.000140701	6.2689	0.580884	0.694478	0.113594	3	69250859	R	II	FRMD4B	Body	opensea
cg02826687	0.142766	0.762341	6.47544	3e-07	0.000140915	6.26674	0.655267	0.798033	0.142766	8	82360695	F	II	PMP2	TSS1500	opensea
cg09970593	-0.13327	0.661112	-6.47104	3.03e-07	0.000142228	6.25424	0.761065	0.627794	-0.13327	1	29139522	R	II	OPRD1	Body	shore
cg23234498	0.130593	0.835113	6.46542	3.08e-07	0.000143631	6.23829	0.737168	0.867761	0.130593	1	50569329	R	II	ELAVL4	TSS1500	opensea
cg24848615	-0.108615	0.394592	-6.46513	3.09e-07	0.000143631	6.23747	0.476053	0.367438	-0.108615	19	3368396	R	II	NFIC	Body	shore
cg01858381	0.109362	0.766377	6.46488	3.09e-07	0.000143631	6.23675	0.684356	0.793718	0.109362	16	89589973	R	II	SPG7	Body	shore
cg18147162	-0.138631	0.698144	-6.46028	3.13e-07	0.000144597	6.22371	0.802117	0.663486	-0.138631	8	124038163	R	II	DERL1	Body	opensea
cg04477510	-0.125423	0.771882	-6.45613	3.16e-07	0.000145429	6.21193	0.865949	0.740526	-0.125423	21	44582492	R	II		IGR	opensea
cg15847496	-0.125451	0.432991	-6.45566	3.17e-07	0.000145429	6.21059	0.527079	0.401628	-0.125451	1	225888105	F	II		IGR	opensea
cg15535114	0.129737	0.845875	6.45506	3.17e-07	0.000145429	6.20888	0.748572	0.878309	0.129737	14	62225072	F	II		IGR	shelf
cg10040821	0.115891	0.678189	6.45281	3.19e-07	0.000145491	6.20248	0.591271	0.707161	0.115891	12	99193806	R	II	ANKS1B	Body	opensea
cg05540662	-0.131968	0.461883	-6.4511	3.21e-07	0.000146017	6.19762	0.560859	0.428891	-0.131968	6	16741371	R	II	ATXN1	5'UTR	opensea
cg14581989	-0.153223	0.34516	-6.44937	3.23e-07	0.000146369	6.19273	0.460078	0.306855	-0.153223	5	174226298	F	II		IGR	opensea
cg25718766	0.149139	0.459545	6.44914	3.23e-07	0.000146374	6.19208	0.347691	0.496829	0.149139	12	115104864	F	II		IGR	island
cg17295842	0.128864	0.848675	6.44779	3.24e-07	0.000146844	6.18825	0.752027	0.880891	0.128864	6	41195092	R	II	TREML4	TSS1500	opensea
cg01047631	0.104065	0.329246	6.44707	3.25e-07	0.000146991	6.18618	0.251197	0.355263	0.104065	16	54972573	F	I		IGR	island
cg14542554	0.125034	0.30321	6.44609	3.26e-07	0.000147227	6.1834	0.209434	0.334468	0.125034	14	61122327	R	II		IGR	shore
cg12523526	0.119979	0.144609	6.44601	3.26e-07	0.000147227	6.18317	0.054625	0.174604	0.119979	5	2756005	R	II		IGR	island
cg08669010	-0.116019	0.728026	-6.44391	3.28e-07	0.000147832	6.17721	0.815041	0.699021	-0.116019	11	63676370	F	II	MARK2	Body	island
cg06839255	-0.111162	0.355658	-6.44294	3.29e-07	0.000148145	6.17446	0.43903	0.327867	-0.111162	4	25704841	F	II		IGR	opensea
cg04493942	-0.125696	0.682387	-6.44244	3.29e-07	0.000148145	6.17305	0.776659	0.650963	-0.125696	11	120271975	F	II	ARHGEF12	5'UTR	opensea
cg25489105	-0.115104	0.44915	-6.43883	3.32e-07	0.000148927	6.16279	0.535478	0.420374	-0.115104	3	129155354	R	II	MBD4	Body	shelf
cg02019838	-0.10119	0.467797	-6.43635	3.35e-07	0.000149381	6.15574	0.543689	0.442499	-0.10119	6	135148387	R	II		IGR	opensea
cg03369247	-0.139043	0.751336	-6.43441	3.37e-07	0.00014984	6.15023	0.855618	0.716575	-0.139043	8	20032030	F	II	SLC18A1	Body	opensea
cg24276431	0.113522	0.481054	6.43368	3.37e-07	0.000149879	6.14815	0.395912	0.509434	0.113522	1	196030203	R	II		IGR	opensea
cg20999348	0.131738	0.533648	6.43258	3.38e-07	0.000150071	6.14502	0.434844	0.566582	0.131738	19	789658	F	II		IGR	opensea
cg06573733	0.132021	0.706638	6.43237	3.39e-07	0.000150071	6.14444	0.607622	0.739643	0.132021	19	9113104	F	II		IGR	opensea
cg03622664	-0.109368	0.5766	-6.43028	3.41e-07	0.000150637	6.13849	0.658626	0.549258	-0.109368	13	21371628	R	II	XPO4	Body	opensea
cg12860686	0.191461	0.303258	6.42927	3.42e-07	0.00015067	6.13562	0.159662	0.351123	0.191461	5	2753876	R	I	C5orf38	Body	island
cg00507008	0.13987	0.440594	6.42863	3.42e-07	0.000150853	6.1338	0.335692	0.475562	0.13987	12	115131421	F	II		IGR	shore
cg05033728	-0.137174	0.762048	-6.42832	3.42e-07	0.000150894	6.13293	0.864929	0.727755	-0.137174	7	51089834	F	II	COBL	Body	opensea
cg18156592	-0.172997	0.253304	-6.41614	3.55e-07	0.000154713	6.09831	0.383052	0.210055	-0.172997	3	69143889	R	II	ARL6IP5	Body	opensea
cg00939617	-0.107952	0.724859	-6.40905	3.62e-07	0.000156554	6.07816	0.805823	0.697871	-0.107952	3	49004484	R	II	ARIH2	Body	opensea
cg01357892	-0.111978	0.273938	-6.40417	3.67e-07	0.000158118	6.06429	0.357922	0.245944	-0.111978	3	126191181	R	II	ZXDC	Body	shelf
cg21304158	-0.110595	0.421992	-6.40218	3.69e-07	0.000158516	6.05862	0.504938	0.394343	-0.110595	2	241937034	R	II	SNED1	TSS1500	shore
cg04084447	-0.105193	0.568862	-6.40005	3.71e-07	0.00015929	6.05257	0.647756	0.542564	-0.105193	7	28394254	R	II	CREB5	5'UTR	opensea
cg21739584	-0.112937	0.502567	-6.39787	3.73e-07	0.000159814	6.04636	0.587269	0.474333	-0.112937	3	187452863	R	II	BCL6	5'UTR	shelf
cg13655635	0.137157	0.638933	6.39626	3.75e-07	0.000160077	6.04179	0.536065	0.673222	0.137157	9	102588232	F	II	NR4A3	5'UTR	shore
cg12208353	-0.119717	0.41917	-6.39602	3.75e-07	0.000160092	6.04112	0.508957	0.38924	-0.119717	2	152527013	F	II	NEB	Body	opensea
cg06984903	0.119017	0.344338	6.39541	3.76e-07	0.000160183	6.03938	0.255075	0.374092	0.119017	16	73100426	F	I		IGR	island
cg05962502	-0.105596	0.5215	-6.39466	3.77e-07	0.000160245	6.03725	0.600697	0.495101	-0.105596	17	16991647	R	II	MPRIP	Body	opensea
cg20160875	0.11259	0.708212	6.39373	3.78e-07	0.00016044	6.03459	0.623769	0.73636	0.11259	18	77259143	F	II	NFATC1	Body	shelf
cg26094470	0.136821	0.788185	6.39316	3.78e-07	0.000160466	6.03297	0.68557	0.822391	0.136821	10	75187383	F	II	ZMYND17	Body	opensea
cg27038724	0.112908	0.736109	6.3906	3.81e-07	0.000161264	6.02569	0.651428	0.764336	0.112908	15	99670386	R	II	SYNM	Body	opensea
cg12749964	-0.102266	0.251674	-6.38781	3.84e-07	0.000161708	6.01775	0.328373	0.226108	-0.102266	10	30236124	R	II		IGR	opensea
cg24956533	0.112827	0.736471	6.38586	3.86e-07	0.000162325	6.01221	0.651851	0.764678	0.112827	15	37173638	R	II	LOC145845	Body	shore
cg07707586	-0.112762	0.703789	-6.38483	3.87e-07	0.000162612	6.0093	0.788361	0.675599	-0.112762	15	55562699	R	II	RAB27A	5'UTR	opensea
cg17023096	0.103509	0.57526	6.38344	3.89e-07	0.000162977	6.00533	0.497628	0.601137	0.103509	10	25312243	F	II	THNSL1	Body	opensea
cg13952663	-0.127995	0.287895	-6.38265	3.9e-07	0.000163157	6.00309	0.383892	0.255897	-0.127995	1	145652389	F	II	RNF115	Body	opensea
cg05167694	0.10566	0.63637	6.38144	3.91e-07	0.000163532	5.99964	0.557125	0.662785	0.10566	7	102949849	R	II	PMPCB	Body	opensea
cg07301677	0.136763	0.540957	6.37984	3.93e-07	0.000163995	5.9951	0.438385	0.575148	0.136763	3	10637197	F	II		IGR	opensea
cg08336604	-0.105816	0.386495	-6.3787	3.94e-07	0.000164117	5.99186	0.465858	0.360041	-0.105816	12	93809819	R	II	UBE2N	Body	opensea
cg11911769	-0.142104	0.556884	-6.37748	3.96e-07	0.000164446	5.98837	0.663463	0.521358	-0.142104	7	101768676	R	II	CUX1	Body	opensea
cg00556627	-0.118315	0.77856	-6.37111	4.03e-07	0.000166755	5.97026	0.867296	0.748981	-0.118315	2	201187003	F	II	SPATS2L	5'UTR	opensea
cg14691111	0.13424	0.600763	6.37098	4.03e-07	0.000166755	5.96988	0.500083	0.634323	0.13424	1	28319022	R	II	EYA3	Body	opensea
cg05232364	-0.119996	0.490638	-6.36372	4.11e-07	0.000168613	5.94923	0.580635	0.460639	-0.119996	22	22316532	R	II	TOP3B	Body	opensea
cg23578188	-0.109282	0.488764	-6.36024	4.16e-07	0.000169438	5.93933	0.570725	0.461443	-0.109282	21	43461026	R	II		IGR	opensea
cg14646676	-0.181621	0.529357	-6.35798	4.18e-07	0.000170055	5.9329	0.665573	0.483952	-0.181621	10	32197260	F	II	ARHGAP12	1stExon	opensea
cg16996613	0.110596	0.674774	6.35759	4.19e-07	0.000170055	5.9318	0.591827	0.702423	0.110596	10	75788741	R	II	VCL	Body	opensea
cg01151720	-0.135405	0.543287	-6.35559	4.21e-07	0.000170586	5.92609	0.644841	0.509436	-0.135405	14	23016209	R	II		IGR	opensea
cg07716052	0.100762	0.333485	6.35493	4.22e-07	0.000170782	5.9242	0.257914	0.358675	0.100762	11	32454748	R	II	WT1	Body	shore
cg26489439	0.145974	0.542798	6.34917	4.29e-07	0.000172742	5.90782	0.433317	0.579291	0.145974	10	7376148	F	II	SFMBT2	Body	opensea
cg03232056	0.135673	0.408483	6.34705	4.31e-07	0.000173503	5.90177	0.306728	0.442401	0.135673	7	157461310	R	I	PTPRN2	Body	opensea
cg24764848	0.144896	0.753649	6.34034	4.4e-07	0.000175652	5.88268	0.644977	0.789873	0.144896	14	92814814	F	II	SLC24A4	Body	opensea
cg00246332	-0.114862	0.327194	-6.34022	4.4e-07	0.000175652	5.88233	0.41334	0.298478	-0.114862	12	79809932	F	II	SYT1	Body	opensea
cg07582655	-0.138949	0.415669	-6.33948	4.41e-07	0.000175829	5.88024	0.519881	0.380931	-0.138949	10	134801775	R	II		IGR	shelf
cg10561644	0.132892	0.393099	6.33622	4.45e-07	0.000176909	5.87096	0.29343	0.426322	0.132892	8	143321027	R	II	TSNARE1	Body	opensea
cg13683361	-0.102148	0.248136	-6.33541	4.46e-07	0.000177107	5.86864	0.324746	0.222599	-0.102148	9	103793011	R	II	LPPR1	5'UTR	shore
cg04509074	0.185906	0.262731	6.33296	4.49e-07	0.000177861	5.86168	0.123301	0.309208	0.185906	5	2754274	R	II	C5orf38	Body	island
cg23445945	0.125879	0.71781	6.33069	4.52e-07	0.000178629	5.85521	0.623401	0.74928	0.125879	10	4822998	F	II		IGR	opensea
cg25814649	0.100603	0.660524	6.33013	4.53e-07	0.000178819	5.85361	0.585072	0.685675	0.100603	13	107143980	R	II	EFNB2	3'UTR	shore
cg04509882	-0.112967	0.504002	-6.32704	4.57e-07	0.000179743	5.84482	0.588727	0.47576	-0.112967	3	184038317	R	II	EIF4G1	Body	opensea
cg26806260	-0.121437	0.700972	-6.32411	4.61e-07	0.000180544	5.83647	0.79205	0.670613	-0.121437	15	62356512	R	II		IGR	shelf
cg21333338	0.11117	0.804331	6.32173	4.64e-07	0.000181139	5.8297	0.720953	0.832123	0.11117	17	2808456	F	II	RAP1GAP2	Body	opensea
cg13466917	-0.122513	0.562237	-6.31927	4.67e-07	0.000181882	5.82268	0.654122	0.531609	-0.122513	17	57116416	R	II	TRIM37	Body	opensea
cg26951577	-0.108111	0.18162	-6.31888	4.67e-07	0.000181985	5.82159	0.262703	0.154592	-0.108111	3	61827248	R	II	PTPRG	Body	opensea
cg01506627	0.124614	0.437609	6.31554	4.72e-07	0.000183238	5.81206	0.344148	0.468762	0.124614	3	46449289	F	II	CCRL2	5'UTR	opensea
cg00491685	-0.135914	0.494732	-6.31463	4.73e-07	0.000183558	5.80946	0.596667	0.460753	-0.135914	10	29823733	F	II	SVIL	Body	opensea
cg23354714	-0.11563	0.832894	-6.31456	4.73e-07	0.000183558	5.80926	0.919616	0.803987	-0.11563	15	72054479	R	II	THSD4	Body	opensea
cg16456596	-0.100246	0.358914	-6.31342	4.75e-07	0.000183863	5.80601	0.434099	0.333853	-0.100246	8	8313504	F	II		IGR	opensea
cg09243359	0.106126	0.511159	6.3129	4.75e-07	0.000184037	5.80453	0.431565	0.537691	0.106126	2	82917869	R	II		IGR	opensea
cg15703035	-0.105697	0.325108	-6.30777	4.82e-07	0.000185958	5.78992	0.404381	0.298684	-0.105697	13	111522932	R	II	C13orf29	TSS1500	opensea
cg06444855	0.103802	0.695323	6.30122	4.92e-07	0.000188076	5.77125	0.617471	0.721273	0.103802	5	38819991	F	II	OSMR-AS1	Body	opensea
cg13525639	-0.105398	0.60531	-6.30057	4.92e-07	0.000188125	5.76943	0.684358	0.57896	-0.105398	7	98634498	R	II	SMURF1	Body	shore
cg12213135	0.10359	0.799354	6.29608	4.99e-07	0.000189461	5.75662	0.721661	0.825252	0.10359	8	83871346	F	II		IGR	opensea
cg20013177	0.1679	0.443784	6.2947	5.01e-07	0.000189899	5.75269	0.317859	0.485759	0.1679	1	30427097	R	II		IGR	opensea
cg14295611	-0.107256	0.773851	-6.29454	5.01e-07	0.000189899	5.75224	0.854293	0.747037	-0.107256	9	136876366	R	II		IGR	shore
cg21383624	0.107928	0.754462	6.28925	5.09e-07	0.000191548	5.73714	0.673516	0.781444	0.107928	10	48330587	F	II		IGR	opensea
cg00524374	-0.10712	0.168132	-6.28913	5.09e-07	0.000191548	5.73682	0.248472	0.141352	-0.10712	10	3894968	F	II		IGR	opensea
cg00645241	-0.105293	0.411938	-6.28907	5.09e-07	0.000191548	5.73663	0.490908	0.385615	-0.105293	5	4585327	R	II		IGR	opensea
cg05559286	0.12273	0.838253	6.289	5.09e-07	0.000191548	5.73643	0.746206	0.868935	0.12273	10	83637749	R	II	NRG3	1stExon	shelf
cg08109808	0.116189	0.552177	6.28897	5.09e-07	0.000191548	5.73637	0.465035	0.581225	0.116189	17	78029642	F	II	CCDC40	Body	shelf
cg13436378	0.119695	0.600632	6.28742	5.11e-07	0.0001922	5.73194	0.510861	0.630556	0.119695	2	71832543	R	II	DYSF	Body	opensea
cg22945486	0.120903	0.284977	6.28712	5.12e-07	0.000192256	5.73108	0.1943	0.315203	0.120903	6	134177006	R	II	TARID	Body	opensea
cg13447566	0.100444	0.714416	6.28442	5.16e-07	0.000192859	5.7234	0.639083	0.739527	0.100444	9	133801544	F	I	FIBCD1	Body	shelf
cg19679801	0.115244	0.702437	6.28284	5.18e-07	0.000193512	5.71889	0.616003	0.731248	0.115244	5	145422431	R	II	SH3RF2	Body	opensea
cg21162344	-0.121075	0.776196	-6.27956	5.23e-07	0.000194062	5.70955	0.867002	0.745928	-0.121075	9	132476894	R	II	PRRX2	Body	opensea
cg14759565	0.101282	0.867025	6.27861	5.24e-07	0.000194252	5.70684	0.791063	0.892345	0.101282	11	65360123	R	II		IGR	island
cg23717174	-0.111624	0.391564	-6.27793	5.25e-07	0.000194359	5.70489	0.475282	0.363658	-0.111624	15	80466823	F	II	FAH	Body	opensea
cg25499067	0.103536	0.23268	6.27778	5.25e-07	0.000194359	5.70448	0.155028	0.258564	0.103536	8	23559988	R	II	NKX2-6	Body	island
cg03447880	0.104907	0.604233	6.27258	5.33e-07	0.000195683	5.68964	0.525553	0.63046	0.104907	7	31121827	F	II	ADCYAP1R1	Body	opensea
cg00182893	-0.159798	0.588084	-6.27116	5.35e-07	0.000196374	5.68561	0.707932	0.548135	-0.159798	6	139861189	R	II		IGR	opensea
cg26471674	0.137578	0.530203	6.26924	5.38e-07	0.000197058	5.68013	0.427019	0.564597	0.137578	12	115132905	F	II		IGR	shelf
cg12513066	0.128988	0.635179	6.26703	5.42e-07	0.000197793	5.67381	0.538438	0.667426	0.128988	8	41787303	R	II	KAT6A	3'UTR	opensea
cg08204469	0.111031	0.639949	6.26423	5.46e-07	0.0001991	5.66583	0.556676	0.667706	0.111031	6	128090038	R	II	THEMIS	Body	opensea
cg01119374	-0.142723	0.643911	-6.26362	5.47e-07	0.000199228	5.66411	0.750953	0.60823	-0.142723	2	109742964	F	II		IGR	shore
cg06141378	-0.161949	0.569554	-6.26323	5.48e-07	0.000199228	5.66297	0.691016	0.529067	-0.161949	12	42488228	F	II	GXYLT1	Body	opensea
cg14117793	-0.109619	0.280382	-6.2589	5.55e-07	0.000200632	5.65063	0.362596	0.252977	-0.109619	7	120709673	R	II	CPED1	Body	opensea
cg09444090	0.12208	0.718247	6.2524	5.65e-07	0.000202533	5.6321	0.626687	0.748767	0.12208	11	121485684	R	II	SORL1	Body	opensea
cg19993258	0.123523	0.679427	6.25104	5.67e-07	0.000202696	5.62821	0.586785	0.710308	0.123523	15	78914264	F	I	CHRNA3	TSS1500	shore
cg19728396	-0.127823	0.373988	-6.24701	5.74e-07	0.000204013	5.61672	0.469856	0.342032	-0.127823	1	165865799	F	II	UCK2	Body	opensea
cg15682262	-0.122345	0.186664	-6.24684	5.74e-07	0.000204013	5.61625	0.278423	0.156078	-0.122345	18	72152205	R	II		IGR	opensea
cg15739985	0.103562	0.786668	6.24672	5.74e-07	0.000204013	5.61589	0.708997	0.812559	0.103562	21	40765145	R	II	WRB	Body	opensea
cg11605577	-0.118846	0.425993	-6.24603	5.75e-07	0.000204116	5.61394	0.515128	0.396281	-0.118846	5	3386472	R	II		IGR	opensea
cg15934140	-0.155736	0.617471	-6.24559	5.76e-07	0.000204276	5.61267	0.734273	0.578537	-0.155736	3	4873433	F	II	ITPR1	Body	opensea
cg16897518	0.118027	0.759752	6.24425	5.78e-07	0.000204562	5.60885	0.671232	0.789259	0.118027	8	77615060	R	II	ZFHX4	5'UTR	opensea
cg23829267	-0.124796	0.609886	-6.24408	5.78e-07	0.000204562	5.60837	0.703483	0.578687	-0.124796	1	8686044	R	II	RERE	Body	opensea
cg16315561	-0.101911	0.558606	-6.24092	5.84e-07	0.000205721	5.59935	0.635039	0.533129	-0.101911	16	171211	R	II	NPRL3	Body	opensea
cg15418499	-0.154687	0.385855	-6.23876	5.87e-07	0.000206491	5.5932	0.50187	0.347183	-0.154687	11	112028288	F	II	IL18	5'UTR	opensea
cg00582542	0.105117	0.68876	6.23829	5.88e-07	0.000206572	5.59185	0.609922	0.71504	0.105117	12	45564138	R	II		IGR	opensea
cg02676199	-0.116797	0.420602	-6.23787	5.89e-07	0.000206718	5.59067	0.508199	0.391402	-0.116797	14	23016309	R	II		IGR	opensea
cg03107558	-0.121076	0.417857	-6.2374	5.9e-07	0.000206741	5.5893	0.508665	0.387588	-0.121076	6	139724395	F	II		IGR	opensea
cg18359985	-0.108631	0.625948	-6.23605	5.92e-07	0.000206741	5.58547	0.707421	0.59879	-0.108631	3	119741800	R	II	GSK3B	Body	opensea
cg17462560	-0.113537	0.430381	-6.23246	5.98e-07	0.000208435	5.57523	0.515534	0.401997	-0.113537	5	77814551	R	II	LHFPL2	5'UTR	opensea
cg08479752	0.10842	0.602287	6.23131	6e-07	0.000208821	5.57196	0.520972	0.629392	0.10842	19	54567279	F	II	VSTM1	TSS200	opensea
cg26734335	-0.114464	0.542529	-6.22423	6.12e-07	0.000211957	5.55174	0.628378	0.513913	-0.114464	16	87166401	F	II		IGR	opensea
cg12197470	0.136405	0.636523	6.22369	6.13e-07	0.0002121	5.55021	0.534219	0.670624	0.136405	3	159755869	R	II		IGR	shore
cg02620935	0.111751	0.788987	6.22323	6.14e-07	0.000212202	5.54889	0.705174	0.816925	0.111751	12	18429024	F	II	PIK3C2G	5'UTR	opensea
cg24907814	0.117487	0.329031	6.22303	6.14e-07	0.000212202	5.54832	0.240916	0.358403	0.117487	5	2758088	F	II		IGR	shore
cg10220060	0.103316	0.723218	6.22192	6.16e-07	0.000212474	5.54515	0.645731	0.749046	0.103316	9	74676496	R	II	C9orf57	TSS1500	opensea
cg25746489	-0.116608	0.690287	-6.22098	6.18e-07	0.000212943	5.54248	0.777743	0.661135	-0.116608	6	30173974	F	II	TRIM26	5'UTR	opensea
cg11617938	0.102568	0.446814	6.22059	6.19e-07	0.000213083	5.54135	0.369888	0.472456	0.102568	6	29692281	R	II	HLA-F	Body	shore
cg26749761	-0.142604	0.407062	-6.21956	6.2e-07	0.000213606	5.53843	0.514015	0.371411	-0.142604	19	13372030	F	II	CACNA1A	Body	opensea
cg16039657	-0.156997	0.537951	-6.21797	6.23e-07	0.000214075	5.53389	0.655698	0.498702	-0.156997	4	24107545	F	II		IGR	opensea
cg15339796	0.107818	0.698673	6.21582	6.27e-07	0.000215095	5.52773	0.617809	0.725628	0.107818	20	373038	R	II	TRIB3	Body	shelf
cg15844645	-0.120983	0.583642	-6.21512	6.28e-07	0.000215423	5.52574	0.674379	0.553396	-0.120983	11	130239377	F	II		IGR	opensea
cg16376724	0.114952	0.737974	6.21418	6.3e-07	0.000215897	5.52307	0.651759	0.766712	0.114952	10	30476011	R	II		IGR	opensea
cg17208484	0.112438	0.852778	6.21383	6.31e-07	0.000216015	5.52206	0.76845	0.880888	0.112438	11	115078636	F	II	CADM1	Body	opensea
cg10414350	-0.100391	0.307281	-6.21103	6.36e-07	0.000217542	5.51408	0.382574	0.282183	-0.100391	8	10210282	R	II	MSRA	Body	opensea
cg10474597	0.102827	0.495966	6.21038	6.37e-07	0.000217745	5.51221	0.418846	0.521672	0.102827	13	51917676	F	I	SERPINE3	Body	opensea
cg19408207	-0.119326	0.41989	-6.20929	6.39e-07	0.000218119	5.5091	0.509384	0.390058	-0.119326	3	178755197	F	II	ZMAT3	Body	opensea
cg17069928	0.130747	0.676766	6.20872	6.4e-07	0.000218368	5.50749	0.578706	0.709452	0.130747	3	23788313	F	II		IGR	opensea
cg14902763	-0.131841	0.551928	-6.20623	6.44e-07	0.000219112	5.50037	0.650808	0.518968	-0.131841	14	67137966	F	II	GPHN	Body	opensea
cg06137123	0.141663	0.680588	6.20541	6.46e-07	0.000219419	5.49804	0.574341	0.716004	0.141663	11	129444480	R	I		IGR	opensea
cg10959354	0.113749	0.669563	6.20449	6.48e-07	0.000219698	5.49541	0.584251	0.698	0.113749	20	42874843	F	II	GDAP1L1	TSS1500	shore
cg05740739	0.107547	0.687908	6.20364	6.49e-07	0.000220021	5.49298	0.607248	0.714795	0.107547	2	240986651	F	II	OR6B3	TSS1500	opensea
cg11586513	-0.11561	0.761126	-6.20211	6.52e-07	0.000220486	5.4886	0.847833	0.732224	-0.11561	5	131787302	R	II	C5orf56	Body	opensea
cg07206531	0.105638	0.523749	6.20105	6.54e-07	0.000220555	5.48557	0.444521	0.550159	0.105638	13	111199494	R	II	RAB20	Body	opensea
cg19954017	0.12654	0.314602	6.19942	6.57e-07	0.000220905	5.48094	0.219697	0.346237	0.12654	17	80333257	F	I	UTS2R	1stExon	island
cg00408720	0.110449	0.838944	6.19858	6.59e-07	0.00022128	5.47853	0.756107	0.866556	0.110449	6	28113406	R	II	ZNF192	5'UTR	shelf
cg18457597	0.105685	0.704515	6.19785	6.6e-07	0.000221435	5.47645	0.625251	0.730936	0.105685	17	264062	F	II	C17orf97	3'UTR	shore
cg27022171	-0.103972	0.475886	-6.19785	6.6e-07	0.000221435	5.47645	0.553865	0.449893	-0.103972	20	19816780	F	II		IGR	opensea
cg18693345	0.282968	0.531166	6.19652	6.63e-07	0.000221972	5.47266	0.31894	0.601908	0.282968	5	2754148	F	II	C5orf38	Body	island
cg05045129	-0.129667	0.537557	-6.19627	6.63e-07	0.00022203	5.47194	0.634807	0.50514	-0.129667	10	29823916	F	II	SVIL	Body	opensea
cg24608144	0.101037	0.703775	6.19472	6.66e-07	0.000222509	5.4675	0.627997	0.729034	0.101037	20	62398219	F	I	ZBTB46	Body	shore
cg02945634	-0.132527	0.431321	-6.1934	6.68e-07	0.000222838	5.46375	0.530716	0.398189	-0.132527	5	82849044	R	II	VCAN	Body	opensea
cg01803928	0.109089	0.467745	6.19322	6.69e-07	0.000222852	5.46323	0.385928	0.495017	0.109089	13	50701619	F	II		IGR	island
cg02436346	0.106492	0.762064	6.19233	6.71e-07	0.000223057	5.46069	0.682195	0.788686	0.106492	8	80801468	F	II		IGR	shelf
cg10506618	0.112293	0.488262	6.18869	6.78e-07	0.00022402	5.4503	0.404043	0.516336	0.112293	3	42246902	R	II	TRAK1	Body	shelf
cg03787603	-0.158487	0.639075	-6.18285	6.89e-07	0.000226496	5.43363	0.75794	0.599453	-0.158487	7	101768610	F	II	CUX1	Body	opensea
cg12811575	0.108834	0.540709	6.18244	6.9e-07	0.000226522	5.43245	0.459084	0.567918	0.108834	8	109304631	R	II		IGR	opensea
cg24613691	0.122539	0.359194	6.18129	6.92e-07	0.000227062	5.42917	0.26729	0.389829	0.122539	5	132155460	F	I		IGR	island
cg05102425	-0.105513	0.618977	-6.18064	6.93e-07	0.000227294	5.42731	0.698112	0.592599	-0.105513	16	58329307	R	II	PRSS54	TSS1500	opensea
cg10353985	0.138113	0.582288	6.17973	6.95e-07	0.00022757	5.42471	0.478703	0.616816	0.138113	16	27240718	F	II	NSMCE1	Body	opensea
cg12680346	-0.100891	0.286138	-6.17709	7e-07	0.000228168	5.41718	0.361807	0.260915	-0.100891	3	175065007	R	II	NAALADL2	Body	opensea
cg24676548	-0.10324	0.477242	-6.1666	7.22e-07	0.000232882	5.3872	0.554672	0.451432	-0.10324	4	86323787	F	II		IGR	opensea
cg12686763	-0.112958	0.756573	-6.16595	7.23e-07	0.000233013	5.38537	0.841292	0.728334	-0.112958	11	63623533	F	II	MARK2	Body	opensea
cg15417331	0.121701	0.84975	6.16562	7.24e-07	0.000233073	5.38442	0.758475	0.880175	0.121701	4	68295488	F	II		IGR	opensea
cg21204840	-0.141392	0.567529	-6.16375	7.28e-07	0.000233399	5.37908	0.673573	0.532181	-0.141392	6	51214896	R	II		IGR	opensea
cg24295229	0.125208	0.597613	6.16269	7.3e-07	0.000233698	5.37605	0.503707	0.628915	0.125208	18	3722551	F	II	DLGAP1	Body	opensea
cg14508379	0.126284	0.675785	6.16221	7.31e-07	0.000233812	5.37469	0.581072	0.707356	0.126284	2	224467895	F	II	SCG2	TSS1500	opensea
cg14199833	-0.114066	0.712058	-6.16028	7.35e-07	0.000234594	5.36917	0.797607	0.683541	-0.114066	6	33288964	F	I	DAXX	Body	island
cg01744822	0.109724	0.304716	6.15881	7.38e-07	0.000235273	5.36497	0.222422	0.332147	0.109724	16	73100510	F	II		IGR	island
cg05222995	0.10948	0.425899	6.15828	7.39e-07	0.000235531	5.36344	0.343789	0.453268	0.10948	12	115124973	F	I		IGR	island
cg26079312	-0.121498	0.798162	-6.15561	7.45e-07	0.000235975	5.35583	0.889285	0.767787	-0.121498	4	139269254	F	II	LINC00499	Body	opensea
cg18938709	-0.138877	0.642862	-6.15385	7.48e-07	0.000236167	5.35079	0.747019	0.608143	-0.138877	15	81259981	F	II		IGR	opensea
cg16461134	-0.149717	0.631849	-6.15257	7.51e-07	0.000236724	5.34715	0.744137	0.59442	-0.149717	11	133804886	F	II	IGSF9B	Body	shelf
cg26017660	-0.105829	0.466899	-6.15065	7.55e-07	0.000237725	5.34164	0.546271	0.440442	-0.105829	2	73302860	R	II	RAB11FIP5	Body	shelf
cg18262768	0.10132	0.636367	6.14932	7.58e-07	0.000238079	5.33785	0.560376	0.661697	0.10132	3	155008233	F	II	LOC100507537	Body	opensea
cg27144115	0.204867	0.321185	6.14755	7.62e-07	0.00023871	5.33279	0.167535	0.372402	0.204867	5	2754322	R	II	C5orf38	Body	island
cg05307141	-0.106845	0.330427	-6.14626	7.65e-07	0.000239141	5.32912	0.410561	0.303716	-0.106845	1	170132227	R	II	METTL11B	Body	opensea
cg14371590	0.106705	0.47177	6.14595	7.66e-07	0.000239192	5.32822	0.391742	0.498447	0.106705	12	58013915	F	II	SLC26A10	1stExon	shore
cg06962585	-0.12332	0.542319	-6.14151	7.75e-07	0.000241073	5.31555	0.634809	0.511489	-0.12332	10	11362860	F	II	CELF2-AS1	Body	opensea
cg14555534	-0.128373	0.748573	-6.14041	7.78e-07	0.000241364	5.31238	0.844853	0.71648	-0.128373	17	27904901	R	II	GIT1	Body	opensea
cg06660976	0.12738	0.644303	6.13969	7.79e-07	0.000241656	5.31033	0.548768	0.676148	0.12738	16	86767566	R	II		IGR	opensea
cg25792999	-0.128866	0.342702	-6.13835	7.82e-07	0.00024222	5.30652	0.439352	0.310486	-0.128866	15	98065822	R	II		IGR	opensea
cg06893318	-0.140904	0.644859	-6.13193	7.97e-07	0.000245209	5.28815	0.750537	0.609632	-0.140904	10	104003308	F	II		IGR	shore
cg22557167	-0.167419	0.698575	-6.13078	7.99e-07	0.000245914	5.28486	0.824139	0.65672	-0.167419	9	98778703	R	II	ERCC6L2	3'UTR	opensea
cg05062935	-0.140497	0.780535	-6.1299	8.01e-07	0.000246324	5.28236	0.885908	0.745411	-0.140497	2	1740914	F	II	PXDN	Body	opensea
cg14156797	0.10521	0.824788	6.12603	8.1e-07	0.000248145	5.27129	0.74588	0.85109	0.10521	15	51537082	F	II	CYP19A1	5'UTR	opensea
cg06726231	-0.137721	0.698349	-6.12526	8.12e-07	0.000248159	5.26909	0.801639	0.663919	-0.137721	22	17672168	R	II	CECR1	Body	opensea
cg27301002	0.136584	0.58698	6.11963	8.25e-07	0.000251134	5.25302	0.484543	0.621126	0.136584	11	13945885	F	II		IGR	opensea
cg16689318	-0.118891	0.52587	-6.11716	8.31e-07	0.000252539	5.24595	0.615039	0.496147	-0.118891	6	111986201	F	II	FYN	Body	opensea
cg24052783	-0.121218	0.65883	-6.11608	8.34e-07	0.000252539	5.24286	0.749743	0.628526	-0.121218	8	143836985	R	II		IGR	opensea
cg20859037	-0.122963	0.769508	-6.11602	8.34e-07	0.000252539	5.2427	0.86173	0.738767	-0.122963	8	38796989	R	II	PLEKHA2	Body	opensea
cg09059635	0.125021	0.683769	6.11165	8.44e-07	0.000254559	5.23019	0.590003	0.715025	0.125021	9	135042197	F	II	NTNG2	5'UTR	shelf
cg19447962	0.116611	0.490178	6.11043	8.47e-07	0.000254868	5.22671	0.402719	0.51933	0.116611	17	17628656	R	I	RAI1	5'UTR	shore
cg17474383	0.115198	0.553458	6.10696	8.56e-07	0.000256888	5.21677	0.46706	0.582257	0.115198	11	34191472	F	II	ABTB2	Body	opensea
cg00205586	-0.115092	0.434593	-6.10603	8.58e-07	0.000257467	5.21411	0.520912	0.40582	-0.115092	5	34687480	F	II	RAI14	TSS200	opensea
cg06450820	-0.101358	0.482468	-6.10519	8.6e-07	0.000257963	5.21172	0.558486	0.457128	-0.101358	16	77810038	F	II		IGR	opensea
cg17206212	0.104064	0.597056	6.10388	8.63e-07	0.000258518	5.20798	0.519008	0.623072	0.104064	16	1048014	R	I		IGR	island
cg23712251	-0.107135	0.48777	-6.10374	8.64e-07	0.000258518	5.20759	0.568121	0.460986	-0.107135	22	36735642	R	II	MYH9	Body	opensea
cg04451691	0.102027	0.798254	6.10193	8.68e-07	0.000259224	5.20242	0.721734	0.823761	0.102027	19	56668058	R	II	ZNF444	Body	shelf
cg16717781	0.103818	0.536492	6.09978	8.74e-07	0.000260048	5.19627	0.458629	0.562447	0.103818	6	11112117	R	II	LOC221710	Body	opensea
cg17367948	0.106418	0.615442	6.09767	8.79e-07	0.000260474	5.19021	0.535629	0.642046	0.106418	17	71863334	F	II		IGR	opensea
cg07667018	-0.103006	0.587166	-6.09753	8.79e-07	0.000260474	5.18982	0.66442	0.561414	-0.103006	2	1418168	R	II	TPO	5'UTR	opensea
cg18085517	-0.102628	0.62914	-6.09723	8.8e-07	0.000260474	5.18897	0.706111	0.603483	-0.102628	15	31394285	R	II	TRPM1	TSS1500	opensea
cg00535869	0.102502	0.230869	6.09536	8.85e-07	0.000261459	5.18362	0.153993	0.256495	0.102502	15	64291516	F	II	DAPK2	Body	opensea
cg22327110	0.106235	0.554814	6.095	8.86e-07	0.000261542	5.18258	0.475137	0.581372	0.106235	3	134414008	F	II		IGR	opensea
cg15069315	-0.118873	0.406641	-6.09412	8.88e-07	0.000261939	5.18009	0.495796	0.376923	-0.118873	10	73964353	R	II	ASCC1	Body	opensea
cg05492290	-0.151364	0.609044	-6.09405	8.88e-07	0.000261939	5.17986	0.722567	0.571203	-0.151364	2	20341367	F	I		IGR	opensea
cg07864429	-0.119173	0.496809	-6.09369	8.89e-07	0.0002621	5.17885	0.586189	0.467016	-0.119173	4	152096743	F	II	SH3D19	TSS200	opensea
cg27231122	-0.103613	0.614195	-6.0933	8.9e-07	0.000262203	5.17771	0.691905	0.588292	-0.103613	1	31371933	R	II	SDC3	Body	opensea
cg23460943	0.105215	0.649518	6.09252	8.92e-07	0.00026256	5.17548	0.570607	0.675822	0.105215	12	125333358	R	II	SCARB1	Body	opensea
cg06201841	-0.111685	0.440877	-6.09064	8.97e-07	0.000263237	5.17011	0.524641	0.412956	-0.111685	10	6791442	F	II		IGR	opensea
cg21772773	0.121542	0.710445	6.08952	9e-07	0.000263764	5.16693	0.619288	0.74083	0.121542	1	6880294	R	II	CAMTA1	Body	opensea
cg26569634	0.121375	0.869437	6.08809	9.03e-07	0.000264734	5.16284	0.778406	0.899781	0.121375	2	10760591	F	II	NOL10	Body	opensea
cg26411222	0.154497	0.414486	6.08303	9.16e-07	0.000266816	5.14837	0.298614	0.453111	0.154497	12	115104352	F	II		IGR	shore
cg13895331	0.103127	0.761382	6.08291	9.17e-07	0.000266816	5.14801	0.684037	0.787163	0.103127	9	6418884	R	II	UHRF2	Body	opensea
cg23193059	0.116881	0.558025	6.08269	9.17e-07	0.000266832	5.14738	0.470364	0.587245	0.116881	11	116706090	F	II		IGR	shore
cg14082645	0.122726	0.230188	6.0821	9.19e-07	0.000267072	5.14569	0.138144	0.260869	0.122726	9	129372478	R	II		IGR	shore
cg27146400	-0.107415	0.822126	-6.08178	9.2e-07	0.000267169	5.14477	0.902688	0.795273	-0.107415	10	21549895	R	II		IGR	opensea
cg20960181	-0.129812	0.442714	-6.08104	9.22e-07	0.000267247	5.14266	0.540073	0.410261	-0.129812	1	86094825	R	II		IGR	opensea
cg13042363	0.105074	0.755676	6.08017	9.24e-07	0.000267316	5.14017	0.67687	0.781944	0.105074	5	1938549	R	II		IGR	opensea
cg15576730	0.107598	0.778941	6.08011	9.24e-07	0.000267316	5.14	0.698243	0.805841	0.107598	19	55693151	F	I	SYT5	TSS1500	shore
cg01118119	0.116253	0.761886	6.07984	9.25e-07	0.000267316	5.13925	0.674697	0.790949	0.116253	20	2905909	R	II	PTPRA	5'UTR	opensea
cg15682476	0.116404	0.807293	6.07927	9.26e-07	0.0002676	5.1376	0.719991	0.836394	0.116404	6	88537469	R	II	LOC101928911	Body	opensea
cg23508887	-0.11515	0.677742	-6.07765	9.31e-07	0.000268517	5.13298	0.764105	0.648954	-0.11515	18	13502053	F	II	C18orf1	Body	shelf
cg18765394	-0.108061	0.676725	-6.07721	9.32e-07	0.000268637	5.13171	0.757771	0.64971	-0.108061	11	13389517	R	II	ARNTL	Body	opensea
cg09864211	-0.110194	0.690025	-6.07395	9.41e-07	0.000270268	5.12238	0.772671	0.662477	-0.110194	6	33288800	F	II	DAXX	Body	island
cg19002941	0.122434	0.506993	6.07295	9.43e-07	0.00027051	5.11954	0.415167	0.537601	0.122434	8	641497	F	I	ERICH1	Body	shelf
cg11343503	-0.11594	0.643049	-6.07295	9.43e-07	0.00027051	5.11953	0.730004	0.614064	-0.11594	7	139452709	R	II	HIPK2	Body	opensea
cg22324068	-0.114126	0.589811	-6.07295	9.43e-07	0.00027051	5.11952	0.675405	0.561279	-0.114126	12	67103229	R	II		IGR	opensea
cg23780469	-0.116724	0.409962	-6.07238	9.45e-07	0.000270742	5.11789	0.497505	0.380781	-0.116724	11	2407244	R	II	CD81	5'UTR	shore
cg23172215	-0.116473	0.15693	-6.07195	9.46e-07	0.000270894	5.11666	0.244285	0.127812	-0.116473	3	4393231	F	II		IGR	opensea
cg14340889	-0.154584	0.646958	-6.07191	9.46e-07	0.000270894	5.11654	0.762895	0.608312	-0.154584	14	75072120	R	II	LTBP2	Body	opensea
cg13813366	0.149658	0.675435	6.07151	9.47e-07	0.000270995	5.11539	0.563191	0.712849	0.149658	4	42398518	F	II	SHISA3	TSS1500	shore
cg21745092	0.12727	0.606431	6.07103	9.48e-07	0.000271129	5.11402	0.510978	0.638248	0.12727	8	68868519	R	II	PREX2	Body	shelf
cg13815597	0.116916	0.765581	6.07066	9.49e-07	0.000271224	5.11298	0.677894	0.79481	0.116916	11	15664136	F	II	LOC102724957	TSS1500	opensea
cg05233946	-0.17577	0.760051	-6.07022	9.51e-07	0.000271224	5.1117	0.891878	0.716108	-0.17577	22	32078088	F	I	C22orf30	3'UTR	opensea
cg07358988	0.146372	0.673944	6.07012	9.51e-07	0.000271224	5.11143	0.564166	0.710537	0.146372	6	44643173	F	II		IGR	opensea
cg08732275	-0.111824	0.499112	-6.06765	9.58e-07	0.00027224	5.10437	0.58298	0.471156	-0.111824	1	9371806	F	II	SPSB1	5'UTR	opensea
cg26300491	0.161021	0.782927	6.0663	9.61e-07	0.000272825	5.10051	0.662161	0.823182	0.161021	12	131085622	F	II		IGR	opensea
cg07658678	0.115383	0.740005	6.0658	9.63e-07	0.000273008	5.09906	0.653468	0.768851	0.115383	15	80761294	F	II	ARNT2	Body	opensea
cg22905543	-0.120224	0.8011	-6.06016	9.78e-07	0.000276277	5.08293	0.891267	0.771044	-0.120224	15	70977270	R	II	UACA	Body	opensea
cg01317870	0.118156	0.710334	6.05768	9.85e-07	0.000277118	5.07584	0.621717	0.739873	0.118156	5	68814458	R	II	OCLN	Body	opensea
cg11579421	-0.135336	0.62398	-6.05601	9.9e-07	0.000277655	5.07105	0.725482	0.590146	-0.135336	10	134211857	R	II	PWWP2B	Body	shore
cg11069751	0.116688	0.801755	6.05388	9.96e-07	0.000278793	5.06496	0.714239	0.830927	0.116688	17	4663317	R	II		IGR	opensea
cg03144922	0.143826	0.427834	6.05378	9.96e-07	0.000278793	5.06467	0.319965	0.46379	0.143826	4	111540992	R	I	PITX2	Body	shore
cg11014203	0.138473	0.494775	6.05247	1e-06	0.000279452	5.06093	0.390921	0.529394	0.138473	14	61103439	R	II		IGR	shore
cg19763774	0.124767	0.703234	6.05229	1e-06	0.000279452	5.06041	0.609659	0.734425	0.124767	1	115625602	F	I	TSPAN2	Body	opensea
cg07761524	0.136929	0.592834	6.05042	1.01e-06	0.000280417	5.05506	0.490137	0.627066	0.136929	5	63805831	R	II	RGS7BP	Body	shelf
cg01603550	-0.108735	0.492246	-6.04556	1.02e-06	0.000282863	5.04115	0.573797	0.465063	-0.108735	3	11609735	F	II	VGLL4	Body	shore
cg08019798	0.125951	0.569115	6.04519	1.02e-06	0.000283033	5.0401	0.474652	0.600603	0.125951	2	1286216	F	II	SNTG2	Body	shore
cg23015691	0.105819	0.502061	6.04465	1.02e-06	0.000283256	5.03856	0.422697	0.528516	0.105819	19	48402910	R	II		IGR	opensea
cg22840234	0.115752	0.690228	6.04408	1.02e-06	0.0002834	5.03691	0.603414	0.719166	0.115752	10	92213389	F	II		IGR	opensea
cg07308975	0.110893	0.555115	6.04049	1.04e-06	0.000285572	5.02665	0.471945	0.582838	0.110893	10	1568806	F	II	ADARB2	Body	opensea
cg14511781	0.119277	0.42503	6.03718	1.05e-06	0.00028732	5.01717	0.335572	0.454849	0.119277	2	133952037	R	II	MIR7853	ExonBnd	opensea
cg04271289	0.100283	0.538276	6.03662	1.05e-06	0.00028732	5.01557	0.463064	0.563347	0.100283	19	1152147	R	I	SBNO2	Body	island
cg11587957	0.11103	0.832741	6.03653	1.05e-06	0.00028732	5.0153	0.749468	0.860499	0.11103	17	59583253	R	II		IGR	opensea
cg16300021	0.120274	0.739272	6.03538	1.05e-06	0.000287948	5.01204	0.649067	0.76934	0.120274	5	169900573	F	I	KCNIP1	Body	opensea
cg02697979	-0.116029	0.689033	-6.03469	1.05e-06	0.000288403	5.01005	0.776054	0.660025	-0.116029	11	34265361	F	II	ABTB2	Body	opensea
cg20792493	-0.125991	0.444159	-6.03142	1.06e-06	0.000289922	5.0007	0.538653	0.412662	-0.125991	5	67979617	R	II		IGR	opensea
cg04639761	0.101104	0.484994	6.0301	1.07e-06	0.000290918	4.9969	0.409166	0.51027	0.101104	1	182140097	F	II		IGR	opensea
cg00703481	-0.113606	0.770176	-6.02957	1.07e-06	0.000291057	4.99541	0.855381	0.741774	-0.113606	20	52198279	R	II	ZNF217	1stExon	island
cg03595277	-0.118672	0.632929	-6.02888	1.07e-06	0.00029117	4.99344	0.721933	0.603261	-0.118672	7	30891784	R	II	FAM188B	Body	opensea
cg09261141	0.121476	0.75277	6.02869	1.07e-06	0.000291227	4.99287	0.661663	0.783139	0.121476	21	45502766	F	II	TRAPPC10	Body	opensea
cg05471484	0.110131	0.716674	6.02829	1.07e-06	0.000291276	4.99174	0.634076	0.744207	0.110131	2	33954347	R	II	MYADML	TSS1500	shore
cg22953960	0.114724	0.602351	6.02793	1.07e-06	0.000291276	4.99072	0.516308	0.631032	0.114724	10	22766081	F	II		IGR	island
cg13916874	0.102943	0.816851	6.02781	1.07e-06	0.000291276	4.99036	0.739644	0.842587	0.102943	6	4286300	R	II		IGR	shelf
cg16461996	0.11299	0.760776	6.02505	1.08e-06	0.000292888	4.98246	0.676034	0.789024	0.11299	15	41822953	F	II	RPAP1	Body	opensea
cg09978270	-0.126053	0.62526	-6.02451	1.08e-06	0.000292993	4.98092	0.7198	0.593747	-0.126053	1	236732064	R	II	HEATR1	Body	opensea
cg03052301	-0.114336	0.309337	-6.02386	1.09e-06	0.000293107	4.97905	0.39509	0.280753	-0.114336	11	32459954	F	II	WIT1	Body	shore
cg15795081	-0.141769	0.522841	-6.02314	1.09e-06	0.000293426	4.97699	0.629167	0.487398	-0.141769	21	19220782	F	II	CHODL-AS1	Body	opensea
cg10958362	0.256188	0.424058	6.0204	1.1e-06	0.000294724	4.96915	0.231917	0.488105	0.256188	5	2754016	F	II	C5orf38	Body	island
cg12939191	-0.106625	0.471009	-6.02025	1.1e-06	0.000294743	4.96872	0.550978	0.444353	-0.106625	12	68065410	F	II		IGR	opensea
cg23492789	0.122561	0.618685	6.01868	1.1e-06	0.000295857	4.96422	0.526764	0.649325	0.122561	2	72520940	R	II	EXOC6B	Body	opensea
cg02869300	0.10034	0.80343	6.01711	1.11e-06	0.000296751	4.95974	0.728175	0.828515	0.10034	6	45042369	F	II	SUPT3H	Body	opensea
cg20778952	0.104805	0.807809	6.01474	1.11e-06	0.000298207	4.95295	0.729205	0.83401	0.104805	12	32597782	R	II		IGR	opensea
cg21557308	-0.109805	0.621771	-6.01456	1.11e-06	0.000298207	4.95244	0.704124	0.594319	-0.109805	9	124455238	F	II	DAB2IP	Body	opensea
cg09244071	-0.123002	0.601938	-6.01452	1.12e-06	0.000298207	4.95233	0.694189	0.571187	-0.123002	7	101768746	R	II	CUX1	Body	opensea
cg05962882	-0.111053	0.65738	-6.01353	1.12e-06	0.000298827	4.9495	0.74067	0.629617	-0.111053	15	62405246	F	II		IGR	opensea
cg03012338	-0.141093	0.703626	-6.00997	1.13e-06	0.000300924	4.93929	0.809446	0.668353	-0.141093	2	106013556	F	II	FHL2	5'UTR	shore
cg02400877	0.128952	0.635911	6.00889	1.13e-06	0.000301582	4.93619	0.539197	0.668149	0.128952	10	134368762	R	II	INPP5A	Body	opensea
cg15759721	-0.118332	0.386008	-6.00867	1.13e-06	0.000301589	4.93558	0.474757	0.356425	-0.118332	17	57918630	F	II	MIR21	Body	opensea
cg15364476	0.106227	0.879727	6.0085	1.13e-06	0.000301623	4.93508	0.800057	0.906284	0.106227	2	232143905	R	II	ARMC9	Body	opensea
cg05553206	-0.113804	0.609965	-6.00808	1.14e-06	0.000301775	4.93388	0.695318	0.581514	-0.113804	14	39961613	F	II		IGR	opensea
cg20814813	-0.124191	0.819059	-6.0053	1.14e-06	0.000303074	4.92592	0.912202	0.788011	-0.124191	1	247506185	R	II		IGR	opensea
cg16555926	-0.100923	0.540631	-6.0042	1.15e-06	0.000303278	4.92278	0.616323	0.5154	-0.100923	1	3121019	F	II	PRDM16	Body	opensea
cg11690653	-0.143644	0.639184	-5.99969	1.16e-06	0.000306231	4.90986	0.746917	0.603273	-0.143644	9	130427789	R	II	STXBP1	Body	opensea
cg25526988	-0.108309	0.585894	-5.99957	1.16e-06	0.000306231	4.90951	0.667126	0.558817	-0.108309	1	230960481	R	II		IGR	opensea
cg10142520	-0.147762	0.231431	-5.99817	1.17e-06	0.000307127	4.90552	0.342252	0.194491	-0.147762	11	65344604	F	I	EHBP1L1	Body	shore
cg13877163	0.106472	0.717132	5.99709	1.17e-06	0.000307638	4.90242	0.637277	0.74375	0.106472	7	151372757	R	I	PRKAG2	Body	opensea
cg01329260	-0.125791	0.449282	-5.99642	1.17e-06	0.000308123	4.90049	0.543625	0.417834	-0.125791	1	36359965	F	II	AGO1	Body	opensea
cg12472290	0.111096	0.424089	5.99558	1.18e-06	0.0003087	4.89809	0.340767	0.451863	0.111096	5	52841682	R	II		IGR	opensea
cg13824877	0.127181	0.647964	5.995	1.18e-06	0.000308937	4.89643	0.552578	0.679759	0.127181	6	170453283	F	II		IGR	shore
cg09488838	0.105791	0.719459	5.99473	1.18e-06	0.000309064	4.89566	0.640116	0.745907	0.105791	8	17581251	F	II	MTUS1	TSS1500	opensea
cg26844633	0.103698	0.607279	5.99289	1.19e-06	0.000309861	4.89038	0.529505	0.633204	0.103698	15	40635904	F	II		IGR	opensea
cg02372744	0.100734	0.758275	5.99033	1.2e-06	0.000311423	4.88307	0.682724	0.783458	0.100734	5	171050890	R	II		IGR	opensea
cg17965712	0.168078	0.284652	5.98899	1.2e-06	0.000311968	4.87921	0.158594	0.326671	0.168078	5	2757802	R	II		IGR	shore
cg24203690	0.108881	0.617237	5.98791	1.2e-06	0.000312353	4.87614	0.535576	0.644457	0.108881	6	138253078	R	II		IGR	opensea
cg15364640	0.119305	0.55452	5.98757	1.2e-06	0.000312353	4.87514	0.465041	0.584346	0.119305	4	184420793	F	II	LOC389247	Body	opensea
cg24211276	-0.123122	0.684281	-5.98706	1.21e-06	0.000312572	4.8737	0.776623	0.653501	-0.123122	14	100952457	F	II	WDR25	Body	opensea
cg15565809	-0.126065	0.738084	-5.98684	1.21e-06	0.000312572	4.87306	0.832633	0.706568	-0.126065	2	182290868	R	II		IGR	opensea
cg21970509	0.120975	0.343381	5.98546	1.21e-06	0.000313689	4.86912	0.252649	0.373625	0.120975	13	92228888	R	II	GPC5	Body	opensea
cg23726831	0.108296	0.676403	5.98427	1.22e-06	0.000314208	4.8657	0.595181	0.703477	0.108296	4	72169454	R	II	SLC4A4	Body	opensea
cg24483930	0.143718	0.750242	5.98358	1.22e-06	0.000314613	4.86371	0.642454	0.786172	0.143718	5	125803871	F	II	GRAMD3	Body	opensea
cg00907998	-0.135015	0.338382	-5.98273	1.22e-06	0.000315042	4.8613	0.439643	0.304629	-0.135015	10	12313167	R	II		IGR	opensea
cg01651169	-0.111071	0.564886	-5.9815	1.23e-06	0.000315827	4.85776	0.648189	0.537118	-0.111071	7	98960493	F	II	ARPC1A	Body	opensea
cg01116477	-0.141486	0.529197	-5.98057	1.23e-06	0.000316197	4.85512	0.635311	0.493825	-0.141486	5	34053399	R	II		IGR	opensea
cg03179643	0.104522	0.809592	5.98057	1.23e-06	0.000316197	4.8551	0.731201	0.835723	0.104522	5	91896015	F	II		IGR	opensea
cg21293230	-0.136902	0.528689	-5.97918	1.23e-06	0.000317036	4.85114	0.631365	0.494464	-0.136902	3	142217649	F	II	ATR	Body	opensea
cg09883431	-0.100141	0.704675	-5.97884	1.24e-06	0.000317109	4.85016	0.779781	0.67964	-0.100141	8	144620887	R	II	ZC3H3	Body	shelf
cg19816586	0.125375	0.791035	5.97276	1.26e-06	0.000321018	4.83274	0.697004	0.822379	0.125375	12	79796307	R	II	SYT1	Body	opensea
cg12092726	-0.120433	0.248644	-5.9725	1.26e-06	0.000321085	4.83199	0.338969	0.218536	-0.120433	18	41002542	R	II		IGR	opensea
cg03760691	-0.131269	0.473638	-5.97166	1.26e-06	0.000321361	4.82959	0.57209	0.440821	-0.131269	1	59826054	F	II	FGGY	Body	opensea
cg22654720	0.11437	0.645907	5.97118	1.26e-06	0.000321554	4.8282	0.56013	0.6745	0.11437	12	75951015	R	II		IGR	opensea
cg24853438	0.11744	0.880847	5.96898	1.27e-06	0.000322831	4.82191	0.792767	0.910207	0.11744	5	77139492	F	II		IGR	shore
cg09489980	-0.113776	0.659606	-5.96805	1.27e-06	0.000323469	4.81924	0.744938	0.631162	-0.113776	1	110364600	R	II		IGR	opensea
cg19526199	0.110178	0.802974	5.9673	1.28e-06	0.000323787	4.8171	0.720341	0.830519	0.110178	5	101843840	F	II		IGR	opensea
cg06658391	-0.107425	0.661073	-5.96635	1.28e-06	0.000324377	4.81437	0.741641	0.634217	-0.107425	2	113875233	F	II	IL1RN	TSS1500	opensea
cg19275692	-0.11181	0.530359	-5.96554	1.28e-06	0.000324795	4.81205	0.614216	0.502406	-0.11181	7	103343261	F	II	RELN	Body	opensea
cg17561388	-0.101625	0.660593	-5.96519	1.28e-06	0.000324851	4.81104	0.736812	0.635187	-0.101625	10	76597509	F	II	KAT6B	5'UTR	opensea
cg21722418	0.108544	0.761415	5.965	1.29e-06	0.000324851	4.8105	0.680006	0.788551	0.108544	20	61467586	R	II	COL9A3	Body	island
cg25718467	0.129073	0.436453	5.96459	1.29e-06	0.000324972	4.80933	0.339648	0.468721	0.129073	15	37172509	R	I	LOC145845	Body	island
cg24233104	-0.122948	0.572728	-5.96421	1.29e-06	0.000324972	4.80823	0.66494	0.541991	-0.122948	3	69139318	F	II	ARL6IP5	Body	opensea
cg05022301	-0.101959	0.29673	-5.9641	1.29e-06	0.000324972	4.80793	0.373199	0.27124	-0.101959	14	93650515	F	I	C14orf109	TSS1500	shore
cg04428305	0.133591	0.684687	5.96403	1.29e-06	0.000324972	4.80772	0.584493	0.718084	0.133591	6	25085161	F	II	CMAHP	Body	opensea
cg24321971	-0.154942	0.491284	-5.96181	1.3e-06	0.000326059	4.80137	0.60749	0.452548	-0.154942	11	27406919	R	II	LGR4	Body	opensea
cg01624030	0.100453	0.723167	5.96109	1.3e-06	0.00032638	4.79929	0.647828	0.74828	0.100453	13	93854554	F	II		IGR	opensea
cg20694425	0.113685	0.778677	5.9597	1.3e-06	0.000327001	4.79534	0.693413	0.807098	0.113685	4	55235418	F	II		IGR	opensea
cg18670770	0.13195	0.452996	5.95844	1.31e-06	0.00032796	4.79173	0.354034	0.485984	0.13195	4	121991672	F	I	C4orf31	5'UTR	shore
cg03862943	-0.167461	0.708077	-5.95757	1.31e-06	0.000328448	4.78922	0.833672	0.666212	-0.167461	14	96520706	F	II	C14orf132	Body	opensea
cg06013117	0.136869	0.660839	5.95418	1.33e-06	0.000330303	4.77952	0.558188	0.695057	0.136869	5	174153318	F	II	MSX2	Body	shore
cg05304405	0.138286	0.599577	5.95394	1.33e-06	0.000330423	4.77882	0.495863	0.634149	0.138286	19	675678	R	II	FSTL3	TSS1500	island
cg08908002	-0.127926	0.640283	-5.95371	1.33e-06	0.000330525	4.77817	0.736228	0.608302	-0.127926	1	86050793	R	II		IGR	shelf
cg03037864	-0.137171	0.652466	-5.95326	1.33e-06	0.000330844	4.77686	0.755344	0.618173	-0.137171	22	42916984	R	II	RRP7A	TSS1500	shore
cg03839782	-0.17772	0.557887	-5.95275	1.33e-06	0.000331102	4.77541	0.691177	0.513457	-0.17772	6	24903167	R	II	FAM65B	5'UTR	opensea
cg14568919	0.134272	0.626264	5.95221	1.33e-06	0.000331279	4.77386	0.52556	0.659832	0.134272	5	122194282	F	II	SNX24	Body	opensea
cg04858148	0.11072	0.592425	5.951	1.34e-06	0.000331604	4.7704	0.509386	0.620105	0.11072	4	81117016	R	II	PRDM8	5'UTR	shore
cg01317761	0.129576	0.617293	5.95099	1.34e-06	0.000331604	4.77038	0.520112	0.649687	0.129576	6	134736296	R	II		IGR	opensea
cg17607371	0.105352	0.686001	5.94998	1.34e-06	0.000332387	4.76748	0.606987	0.712339	0.105352	12	4681233	F	II		IGR	opensea
cg08574154	-0.177782	0.7279	-5.94945	1.34e-06	0.000332671	4.76596	0.861236	0.683454	-0.177782	6	134695781	R	II		IGR	opensea
cg27125849	0.170233	0.267613	5.94571	1.36e-06	0.000335583	4.75523	0.139938	0.310171	0.170233	17	59473674	F	I		IGR	island
cg00826536	0.119059	0.6061	5.94503	1.36e-06	0.000335991	4.7533	0.516805	0.635864	0.119059	3	48329502	F	II		IGR	opensea
cg16708774	0.103858	0.760359	5.94493	1.36e-06	0.000335991	4.75301	0.682465	0.786323	0.103858	16	17226875	F	II	XYLT1	Body	opensea
cg14009900	-0.100231	0.506952	-5.94055	1.38e-06	0.000338647	4.74045	0.582125	0.481894	-0.100231	9	93983210	R	II	AUH	Body	opensea
cg04579314	-0.128542	0.522082	-5.93977	1.38e-06	0.000338794	4.73823	0.618489	0.489947	-0.128542	3	150451913	F	II		IGR	opensea
cg10361095	0.109987	0.539634	5.93929	1.38e-06	0.000339071	4.73686	0.457144	0.567131	0.109987	3	42727425	R	I	KBTBD5	1stExon	island
cg22764231	-0.111876	0.330465	-5.93878	1.39e-06	0.000339445	4.7354	0.414372	0.302496	-0.111876	2	17796973	R	II	VSNL1	Body	opensea
cg14237297	0.100061	0.474925	5.93783	1.39e-06	0.00033993	4.73267	0.399879	0.49994	0.100061	2	56212745	R	II	MIR217HG	Body	opensea
cg12824782	0.229893	0.340467	5.93489	1.4e-06	0.000341788	4.72425	0.168047	0.39794	0.229893	5	2753928	F	II	C5orf38	Body	island
cg18228590	0.146644	0.785773	5.93366	1.41e-06	0.000342427	4.7207	0.675791	0.822434	0.146644	5	77142469	F	II		IGR	shore
cg02140384	0.120657	0.623528	5.93346	1.41e-06	0.000342501	4.72016	0.533035	0.653692	0.120657	1	61518897	R	II		IGR	shore
cg27527262	-0.100531	0.250807	-5.93215	1.41e-06	0.000343456	4.71638	0.326205	0.225674	-0.100531	8	80781750	F	II	LOC101927040	Body	opensea
cg15736360	0.103718	0.740016	5.93081	1.42e-06	0.000344434	4.71255	0.662227	0.765945	0.103718	3	178253375	F	II	KCNMB2	TSS1500	opensea
cg11953609	0.122591	0.85648	5.92824	1.43e-06	0.000346643	4.70518	0.764537	0.887128	0.122591	1	170629048	R	II		IGR	shore
cg21727223	-0.119501	0.279239	-5.92683	1.43e-06	0.00034793	4.70115	0.368865	0.249364	-0.119501	17	66755770	F	II		IGR	opensea
cg04209913	0.134501	0.418565	5.92591	1.44e-06	0.000348617	4.69851	0.317689	0.452191	0.134501	5	37836246	R	I	GDNF	TSS1500	shore
cg10138608	-0.145728	0.757669	-5.92549	1.44e-06	0.000348925	4.6973	0.866965	0.721237	-0.145728	9	100985972	R	II	TBC1D2	Body	opensea
cg12896404	0.144349	0.774457	5.92528	1.44e-06	0.000349024	4.69669	0.666195	0.810544	0.144349	17	27375440	F	II	PIPOX	Body	opensea
cg25183883	-0.105283	0.212423	-5.92455	1.44e-06	0.000349406	4.69461	0.291385	0.186102	-0.105283	13	70654280	F	II	KLHL1	Body	opensea
cg06571218	-0.104396	0.309441	-5.92094	1.46e-06	0.000351517	4.68426	0.387738	0.283342	-0.104396	20	50368955	R	II	ATP9A	Body	opensea
cg04510282	0.121645	0.601131	5.92084	1.46e-06	0.000351517	4.68399	0.509897	0.631542	0.121645	5	77253378	R	I		IGR	shore
cg07356373	0.109404	0.768639	5.91931	1.47e-06	0.00035237	4.6796	0.686586	0.79599	0.109404	3	129539753	F	II	TMCC1	Body	opensea
cg14161646	-0.102542	0.456348	-5.91814	1.47e-06	0.000353209	4.67624	0.533254	0.430713	-0.102542	18	20122480	R	II		IGR	opensea
cg12760112	0.11848	0.422711	5.91616	1.48e-06	0.000353835	4.67056	0.333852	0.452331	0.11848	5	122087400	F	II		IGR	opensea
cg09107055	0.130439	0.501303	5.91557	1.48e-06	0.000354082	4.66888	0.403474	0.533912	0.130439	16	46854830	F	II	C16orf87	Body	opensea
cg17778955	0.105913	0.723603	5.91553	1.48e-06	0.000354082	4.66875	0.644169	0.750082	0.105913	10	99210596	R	II	ZDHHC16	5'UTR	opensea
cg07383284	-0.131988	0.425822	-5.9134	1.49e-06	0.000355395	4.66265	0.524813	0.392825	-0.131988	3	129132683	F	II	EFCAB12	Body	opensea
cg22741264	0.138329	0.504588	5.91332	1.49e-06	0.000355395	4.66243	0.400842	0.539171	0.138329	12	115105519	F	II		IGR	island
cg08913523	-0.118075	0.418632	-5.91175	1.5e-06	0.00035617	4.65793	0.507189	0.389114	-0.118075	8	126649807	F	II		IGR	opensea
cg24008238	0.113846	0.639008	5.91148	1.5e-06	0.000356178	4.65715	0.553624	0.66747	0.113846	6	168366528	F	I	MLLT4	Body	opensea
cg15972264	-0.182002	0.731658	-5.90937	1.51e-06	0.000357616	4.6511	0.86816	0.686158	-0.182002	6	11279680	R	I	NEDD9	Body	opensea
cg15655676	-0.110243	0.371358	-5.90887	1.51e-06	0.000357812	4.64967	0.45404	0.343797	-0.110243	8	38316883	R	II	FGFR1	5'UTR	opensea
cg22199912	0.119072	0.506243	5.90795	1.51e-06	0.000358527	4.64703	0.416939	0.536011	0.119072	2	235243566	R	II		IGR	opensea
cg08466792	0.102704	0.122896	5.90401	1.53e-06	0.000360913	4.63573	0.0458685	0.148572	0.102704	5	3603227	R	I		IGR	shore
cg02796251	0.113324	0.739166	5.90125	1.54e-06	0.000362682	4.62782	0.654172	0.767497	0.113324	16	31112679	F	II		IGR	opensea
cg10334030	-0.108598	0.71855	-5.90003	1.55e-06	0.000362896	4.62434	0.799999	0.6914	-0.108598	10	103543786	R	II	NPM3	TSS1500	shore
cg12042714	0.116607	0.606634	5.89966	1.55e-06	0.000363059	4.62327	0.519179	0.635786	0.116607	15	101715747	R	II		IGR	opensea
cg27189187	0.102772	0.796107	5.89948	1.55e-06	0.000363133	4.62274	0.719028	0.8218	0.102772	19	46803082	F	II	HIF3A	5'UTR	shelf
cg23947043	-0.13877	0.481084	-5.89894	1.55e-06	0.00036346	4.62121	0.585162	0.446391	-0.13877	10	17707877	F	II	STAM	Body	opensea
cg19788727	0.115983	0.659371	5.89876	1.55e-06	0.000363494	4.62069	0.572384	0.688366	0.115983	17	8927521	F	II	NTN1	Body	shore
cg14154784	0.119956	0.564132	5.89851	1.56e-06	0.000363494	4.61998	0.474165	0.594121	0.119956	9	84208253	F	II	TLE1	Body	opensea
cg07093389	0.103596	0.442266	5.89812	1.56e-06	0.000363494	4.61886	0.364569	0.468164	0.103596	17	70112097	R	II		IGR	island
cg26205859	0.115624	0.621875	5.89573	1.57e-06	0.000364859	4.61201	0.535157	0.65078	0.115624	7	76967860	R	II	PION	Body	opensea
cg05163071	0.106162	0.821113	5.89524	1.57e-06	0.000365242	4.61061	0.741492	0.847654	0.106162	3	108476540	F	II	RETNLB	TSS1500	opensea
cg01268906	0.103178	0.68606	5.89065	1.59e-06	0.000368219	4.59745	0.608677	0.711855	0.103178	22	50274020	R	II	ZBED4	5'UTR	opensea
cg04147497	-0.136606	0.779806	-5.89017	1.59e-06	0.00036861	4.59607	0.88226	0.745654	-0.136606	14	69052728	F	II	RAD51L1	Body	opensea
cg16376816	0.100465	0.887443	5.88907	1.6e-06	0.000368852	4.5929	0.812094	0.912559	0.100465	5	163924998	R	II		IGR	opensea
cg23855818	0.10938	0.700177	5.88536	1.62e-06	0.000370916	4.58227	0.618142	0.727522	0.10938	12	105323396	F	II	SLC41A2	TSS1500	opensea
cg03784956	0.130166	0.841901	5.8852	1.62e-06	0.000370916	4.58181	0.744276	0.874442	0.130166	1	228785238	F	II	DUSP5P	Body	shore
cg00604454	0.132019	0.407913	5.88516	1.62e-06	0.000370916	4.58169	0.308899	0.440918	0.132019	16	73096966	F	I		IGR	island
cg02384859	-0.137178	0.618334	-5.88292	1.63e-06	0.000372834	4.57529	0.721217	0.584039	-0.137178	15	74862662	R	II	ARID3B	Body	opensea
cg19631078	0.109967	0.580677	5.88126	1.63e-06	0.00037392	4.57052	0.498202	0.608169	0.109967	14	56683993	R	II	PELI2	Body	opensea
cg23164183	0.154991	0.191319	5.87936	1.64e-06	0.000375492	4.56509	0.0750758	0.230067	0.154991	5	2754894	R	I	C5orf38	Body	island
cg16912129	0.141846	0.565177	5.8783	1.65e-06	0.000376061	4.56202	0.458793	0.600638	0.141846	6	168418398	R	II	KIF25	TSS200	opensea
cg14959659	-0.100379	0.611977	-5.87711	1.65e-06	0.000376859	4.55862	0.687261	0.586882	-0.100379	5	172882655	R	II		IGR	opensea
cg09506661	0.116722	0.549766	5.874	1.67e-06	0.000378959	4.54971	0.462224	0.578946	0.116722	19	1152022	F	II	SBNO2	Body	island
cg24320779	0.103915	0.69618	5.87305	1.67e-06	0.000379647	4.54697	0.618244	0.722159	0.103915	8	59949670	R	II	TOX	Body	opensea
cg24897392	-0.112522	0.470757	-5.8716	1.68e-06	0.000380873	4.54283	0.555148	0.442626	-0.112522	1	169072106	F	II		IGR	shelf
cg14546505	0.100118	0.81512	5.86847	1.7e-06	0.000383344	4.53385	0.740031	0.840149	0.100118	9	102863959	R	II	INVS	5'UTR	shelf
cg21916566	-0.106205	0.501513	-5.86764	1.7e-06	0.000383926	4.53147	0.581167	0.474962	-0.106205	3	182082837	F	II		IGR	opensea
cg03057182	0.103624	0.770719	5.86673	1.7e-06	0.00038458	4.52885	0.693001	0.796625	0.103624	1	46252470	R	II		IGR	opensea
cg03785076	-0.100939	0.406141	-5.86494	1.71e-06	0.000386083	4.52373	0.481846	0.380907	-0.100939	2	241936915	R	II	SNED1	TSS1500	shore
cg00531853	0.103654	0.71472	5.86222	1.73e-06	0.000387847	4.51593	0.63698	0.740634	0.103654	13	73456493	F	II	PIBF1	Body	opensea
cg26142119	0.104295	0.742124	5.86192	1.73e-06	0.000387847	4.51507	0.663903	0.768198	0.104295	1	167802080	R	II	ADCY10	Body	opensea
cg22020591	0.122197	0.650366	5.86189	1.73e-06	0.000387847	4.51498	0.558718	0.680915	0.122197	2	182522702	F	II	CERKL	TSS1500	shore
cg12651286	-0.146454	0.330047	-5.8591	1.74e-06	0.000389224	4.50699	0.439888	0.293434	-0.146454	11	102473828	F	II	MMP20	Body	opensea
cg22984503	-0.102463	0.483953	-5.85662	1.75e-06	0.00039117	4.49987	0.5608	0.458337	-0.102463	7	97987248	R	II	BAIAP2L1	Body	opensea
cg23920016	-0.117745	0.718759	-5.85473	1.76e-06	0.000392386	4.49446	0.807068	0.689322	-0.117745	1	162106832	R	II	NOS1AP	Body	opensea
cg09730291	-0.121252	0.499723	-5.85296	1.77e-06	0.000393671	4.48937	0.590662	0.46941	-0.121252	11	108838597	F	II		IGR	opensea
cg09915421	0.121257	0.635019	5.84735	1.8e-06	0.000397545	4.47328	0.544076	0.665333	0.121257	17	70539405	F	II		IGR	shelf
cg10905867	-0.14737	0.697646	-5.84556	1.81e-06	0.000398455	4.46815	0.808174	0.660803	-0.14737	10	8180659	F	II		IGR	opensea
cg09162333	0.11726	0.344188	5.8454	1.81e-06	0.000398455	4.4677	0.256243	0.373503	0.11726	2	19556876	F	I	OSR1	5'UTR	island
cg14679766	-0.103986	0.27004	-5.84428	1.82e-06	0.000399149	4.46447	0.34803	0.244043	-0.103986	3	36582576	R	II	STAC	Body	opensea
cg03056374	-0.112609	0.61925	-5.84359	1.82e-06	0.000399385	4.46251	0.703707	0.591098	-0.112609	11	9599103	F	II	WEE1	Body	shelf
cg15843262	0.113005	0.480149	5.84239	1.83e-06	0.000399998	4.45907	0.395395	0.5084	0.113005	2	25473895	F	I	DNMT3A	Body	shore
cg18181145	-0.113196	0.574217	-5.84098	1.84e-06	0.000401303	4.455	0.659114	0.545918	-0.113196	7	151134053	F	II	CRYGN	Body	shelf
cg13031611	0.101432	0.434342	5.84082	1.84e-06	0.000401327	4.45456	0.358268	0.4597	0.101432	12	115132761	F	II		IGR	shelf
cg18237191	0.124897	0.660678	5.83691	1.86e-06	0.00040388	4.44334	0.567005	0.691902	0.124897	12	127938182	R	II		IGR	shelf
cg25541213	0.123732	0.808542	5.83338	1.88e-06	0.000406853	4.43321	0.715743	0.839475	0.123732	8	116612735	R	II	TRPS1	Body	opensea
cg21332304	-0.103603	0.516015	-5.83296	1.88e-06	0.000407105	4.432	0.593717	0.490114	-0.103603	17	45699260	F	II	NPEPPS	Body	opensea
cg14892073	-0.112082	0.453768	-5.8325	1.88e-06	0.000407219	4.43068	0.53783	0.425748	-0.112082	1	153518354	F	II	LOC101928034	Body	opensea
cg06931515	-0.130916	0.578209	-5.83141	1.89e-06	0.000407486	4.42758	0.676396	0.54548	-0.130916	1	67012301	F	II	SGIP1	Body	opensea
cg02609692	0.130867	0.350311	5.83051	1.89e-06	0.00040829	4.42498	0.25216	0.383027	0.130867	9	129389125	R	II	LMX1B	Body	island
cg27065146	-0.100183	0.475353	-5.82917	1.9e-06	0.000409168	4.42113	0.55049	0.450308	-0.100183	16	13889203	F	II		IGR	opensea
cg23877008	-0.107731	0.796836	-5.82891	1.9e-06	0.000409168	4.4204	0.877634	0.769904	-0.107731	12	109896967	F	II	KCTD10	Body	opensea
cg17535557	0.122295	0.864819	5.82854	1.9e-06	0.000409168	4.41932	0.773098	0.895393	0.122295	10	13975218	F	II	FRMD4A	Body	opensea
cg06712005	-0.107906	0.268747	-5.82791	1.91e-06	0.00040942	4.41753	0.349677	0.241771	-0.107906	15	60667100	F	II	ANXA2	Body	opensea
cg14738766	0.118983	0.607341	5.82609	1.92e-06	0.000410729	4.4123	0.518104	0.637087	0.118983	6	42896418	F	II	CNPY3	TSS1500	shore
cg19835796	-0.125182	0.524567	-5.82566	1.92e-06	0.000410871	4.41107	0.618453	0.493271	-0.125182	5	123637793	R	II		IGR	opensea
cg15529239	0.104485	0.707416	5.82556	1.92e-06	0.000410871	4.41079	0.629052	0.733537	0.104485	6	4650030	R	II		IGR	opensea
cg03550951	0.108771	0.713054	5.82179	1.94e-06	0.000414023	4.39996	0.631476	0.740247	0.108771	1	241111248	F	II	RGS7	Body	opensea
cg27155252	0.129495	0.496741	5.81981	1.95e-06	0.000415534	4.3943	0.39962	0.529115	0.129495	1	19555913	F	I	EMC1	Body	opensea
cg10337088	0.138396	0.57637	5.81452	1.98e-06	0.00041928	4.37912	0.472572	0.610969	0.138396	16	83946845	R	II	MLYCD	Body	opensea
cg06167953	-0.112547	0.769903	-5.81334	1.99e-06	0.00042	4.37573	0.854313	0.741766	-0.112547	11	86170558	F	II	ME3	Body	opensea
cg09327894	-0.10226	0.569218	-5.8121	1.99e-06	0.000421181	4.37217	0.645913	0.543653	-0.10226	17	21155019	R	II	C17orf103	Body	opensea
cg06154963	-0.142601	0.451858	-5.8116	2e-06	0.000421506	4.37073	0.558809	0.416208	-0.142601	3	150157759	F	II	TSC22D2	Body	opensea
cg26832564	0.130951	0.696544	5.81019	2.01e-06	0.000422286	4.36668	0.598331	0.729282	0.130951	7	75465365	R	I		IGR	opensea
cg18511461	0.135399	0.516411	5.80988	2.01e-06	0.00042242	4.36579	0.414862	0.55026	0.135399	2	181989473	R	II	LOC101927156	Body	opensea
cg15329406	0.126913	0.579	5.80679	2.02e-06	0.000425331	4.35694	0.483815	0.610728	0.126913	12	115173006	F	II		IGR	shore
cg14009504	0.102485	0.811704	5.804	2.04e-06	0.000427416	4.34892	0.734841	0.837325	0.102485	14	71555837	R	II	PCNX	Body	opensea
cg04028605	-0.117344	0.366642	-5.80022	2.06e-06	0.000429833	4.33808	0.45465	0.337306	-0.117344	3	42132410	F	II	TRAK1	TSS1500	opensea
cg03593041	-0.114874	0.324088	-5.79887	2.07e-06	0.000430871	4.33422	0.410243	0.295369	-0.114874	13	91369785	F	II		IGR	opensea
cg05441180	-0.110102	0.823553	-5.79855	2.07e-06	0.000430966	4.33329	0.906129	0.796027	-0.110102	16	88002673	R	II	BANP	TSS1500	opensea
cg09031352	0.100139	0.845029	5.79666	2.08e-06	0.000432574	4.32788	0.769925	0.870064	0.100139	7	137009381	R	II	PTN	5'UTR	opensea
cg16583186	0.11374	0.60112	5.79666	2.08e-06	0.000432574	4.32788	0.515815	0.629555	0.11374	16	81526361	R	I	CMIP	Body	opensea
cg13586551	-0.140737	0.675369	-5.79632	2.09e-06	0.00043288	4.32689	0.780922	0.640185	-0.140737	10	72453652	R	II	ADAMTS14	Body	opensea
cg07535320	0.135187	0.649479	5.79519	2.09e-06	0.000433799	4.32364	0.548089	0.683275	0.135187	9	37230008	R	II	ZCCHC7	Body	opensea
cg14772684	0.140096	0.420301	5.79481	2.1e-06	0.000434017	4.32258	0.315229	0.455326	0.140096	8	125698676	F	II	MTSS1	Body	opensea
cg17176894	0.105176	0.611055	5.79442	2.1e-06	0.000434221	4.32145	0.532173	0.637349	0.105176	1	90160031	F	II	LRRC8C	Body	opensea
cg16053677	0.103847	0.635365	5.7944	2.1e-06	0.000434221	4.32139	0.557479	0.661326	0.103847	18	9261071	R	II	ANKRD12	Body	opensea
cg19035573	-0.141088	0.408989	-5.79211	2.11e-06	0.000436178	4.31481	0.514805	0.373717	-0.141088	10	76919452	R	II	SAMD8	Body	opensea
cg24098789	0.103999	0.865812	5.79023	2.12e-06	0.000437256	4.30943	0.787812	0.891812	0.103999	4	134084242	R	II	PCDH10	Body	opensea
cg04867115	0.125735	0.722145	5.78804	2.14e-06	0.000439572	4.30315	0.627844	0.753579	0.125735	2	20645320	R	II		IGR	shore
cg05246100	-0.109467	0.684191	-5.78647	2.15e-06	0.000440699	4.29864	0.766291	0.656824	-0.109467	7	55246275	R	II	EGFR	Body	opensea
cg22935194	-0.146312	0.724227	-5.78603	2.15e-06	0.000441013	4.29737	0.833961	0.687649	-0.146312	14	103954615	R	II	MARK3	Body	opensea
cg13415795	0.111456	0.628652	5.78553	2.15e-06	0.000441184	4.29595	0.54506	0.656516	0.111456	15	78396318	F	II	SH2D7	3'UTR	opensea
cg06287775	0.125296	0.508563	5.78533	2.15e-06	0.000441184	4.29538	0.414591	0.539887	0.125296	7	4784174	R	I	FOXK1	Body	shore
cg18545483	-0.123556	0.532204	-5.78531	2.15e-06	0.000441184	4.29531	0.624871	0.501315	-0.123556	11	70618224	R	II	SHANK2	Body	opensea
cg17383727	0.150078	0.676614	5.78422	2.16e-06	0.00044208	4.29217	0.564055	0.714133	0.150078	5	37835701	F	II	GDNF	TSS1500	shore
cg10106144	0.124133	0.744214	5.78353	2.16e-06	0.000442463	4.29019	0.651114	0.775248	0.124133	13	39453313	R	II	FREM2	Body	opensea
cg21744150	-0.137765	0.401833	-5.7824	2.17e-06	0.000443528	4.28696	0.505157	0.367392	-0.137765	1	68687848	F	II	WLS	Body	opensea
cg11784212	0.130693	0.542375	5.782	2.17e-06	0.000443795	4.28581	0.444355	0.575049	0.130693	6	121002759	F	II		IGR	opensea
cg15306126	0.104084	0.444316	5.78127	2.18e-06	0.00044411	4.28371	0.366253	0.470337	0.104084	12	46663900	F	II	SLC38A1	TSS1500	shore
cg16757375	-0.100594	0.797502	-5.78066	2.18e-06	0.000444636	4.28198	0.872948	0.772354	-0.100594	22	22119524	R	II	MAPK1	3'UTR	opensea
cg25227866	0.128551	0.599173	5.78033	2.18e-06	0.000444934	4.28103	0.50276	0.631311	0.128551	17	71489530	R	II	SDK2	Body	opensea
cg05349016	-0.132528	0.376724	-5.78003	2.19e-06	0.00044502	4.28016	0.47612	0.343592	-0.132528	17	43170343	R	II	NMT1	Body	opensea
cg19815574	0.108314	0.700859	5.77925	2.19e-06	0.000445586	4.27791	0.619624	0.727938	0.108314	19	47152384	R	II	DACT3	Body	island
cg08463222	-0.11451	0.498804	-5.77842	2.2e-06	0.000446402	4.27553	0.584686	0.470176	-0.11451	15	39284246	F	II		IGR	opensea
cg07770402	0.124333	0.632344	5.77826	2.2e-06	0.000446474	4.27509	0.539094	0.663428	0.124333	18	76160388	R	II		IGR	island
cg03338185	0.114533	0.78046	5.77766	2.2e-06	0.000446922	4.27336	0.69456	0.809093	0.114533	1	16304821	R	II		IGR	shelf
cg02948295	-0.138473	0.621979	-5.77685	2.21e-06	0.000447299	4.27104	0.725834	0.587361	-0.138473	6	143485938	R	II	AIG1	Body	opensea
cg06833110	0.149411	0.451477	5.77674	2.21e-06	0.000447299	4.27071	0.339419	0.48883	0.149411	2	66673316	R	I	MEIS1	Body	island
cg17892892	0.120227	0.706288	5.77611	2.21e-06	0.000447758	4.26892	0.616118	0.736345	0.120227	15	102204719	F	II	TARSL2	Body	opensea
cg26671050	0.118894	0.756222	5.77359	2.23e-06	0.00044965	4.26169	0.667051	0.785946	0.118894	13	94207303	F	II	GPC6	Body	opensea
cg09248698	0.107581	0.646057	5.77317	2.23e-06	0.000449952	4.26047	0.565371	0.672952	0.107581	10	90722382	R	II	ACTA2	5'UTR	opensea
cg01467417	0.136191	0.603052	5.77109	2.24e-06	0.000451569	4.25451	0.500909	0.6371	0.136191	2	113874068	R	II	IL1RN	TSS1500	opensea
cg22399111	-0.138276	0.752507	-5.77026	2.25e-06	0.000451994	4.25212	0.856214	0.717938	-0.138276	8	142295325	F	I		IGR	island
cg02863179	-0.11628	0.309531	-5.76861	2.26e-06	0.00045302	4.2474	0.396741	0.280461	-0.11628	10	63779053	R	II	ARID5B	Body	opensea
cg13947303	0.114298	0.783382	5.76821	2.26e-06	0.000453292	4.24625	0.697658	0.811957	0.114298	5	16522381	R	II	FAM134B	Body	opensea
cg16879993	0.144597	0.527652	5.76784	2.26e-06	0.000453517	4.24518	0.419204	0.563801	0.144597	7	12845750	R	II		IGR	opensea
cg25755057	-0.103447	0.362045	-5.76762	2.27e-06	0.000453517	4.24456	0.43963	0.336184	-0.103447	13	76323667	R	II	LMO7	Body	opensea
cg15011301	-0.100366	0.364725	-5.76731	2.27e-06	0.000453539	4.24366	0.439999	0.339633	-0.100366	1	75804800	F	II	SLC44A5	Body	opensea
cg15566508	-0.102328	0.808681	-5.76707	2.27e-06	0.000453666	4.24298	0.885428	0.783099	-0.102328	10	31107774	R	II		IGR	opensea
cg13076829	-0.145937	0.717841	-5.76522	2.28e-06	0.000455009	4.23767	0.827294	0.681357	-0.145937	18	45530698	R	II		IGR	shelf
cg20175418	0.109844	0.685687	5.76293	2.3e-06	0.000457004	4.23108	0.603304	0.713148	0.109844	19	10506883	F	II	CDC37	Body	island
cg07638857	0.10953	0.468413	5.76288	2.3e-06	0.000457004	4.23096	0.386265	0.495795	0.10953	12	99137308	R	II	ANKS1B	Body	shelf
cg01775573	-0.125494	0.713759	-5.7623	2.3e-06	0.000457576	4.22927	0.80788	0.682385	-0.125494	12	92967956	R	II		IGR	opensea
cg11509179	-0.126922	0.531264	-5.76139	2.31e-06	0.000458204	4.22667	0.626456	0.499534	-0.126922	22	30603145	F	II		IGR	opensea
cg02619733	-0.118888	0.59158	-5.76116	2.31e-06	0.000458322	4.22602	0.680746	0.561857	-0.118888	20	45648982	F	II	EYA2	Body	opensea
cg23787873	0.119905	0.463268	5.76096	2.31e-06	0.000458464	4.22544	0.373339	0.493244	0.119905	22	19710909	R	I	GP1BB	TSS200	island
cg21832068	0.105776	0.518227	5.76033	2.31e-06	0.000458924	4.22363	0.438894	0.544671	0.105776	4	14889868	F	II	LINC00504	TSS200	opensea
cg01362541	0.139718	0.699103	5.76001	2.32e-06	0.000459231	4.2227	0.594314	0.734033	0.139718	20	55838142	F	II	BMP7	Body	shore
cg23579475	0.117269	0.795363	5.75855	2.33e-06	0.00046028	4.21853	0.707411	0.82468	0.117269	21	45502894	R	II	TRAPPC10	Body	opensea
cg25202302	0.14113	0.549451	5.75609	2.34e-06	0.000462436	4.21145	0.443603	0.584733	0.14113	1	91305655	R	II		IGR	shelf
cg07686834	0.116239	0.85207	5.75581	2.34e-06	0.000462685	4.21065	0.76489	0.88113	0.116239	17	4096057	F	II	ANKFY1	Body	opensea
cg23604543	0.109239	0.570227	5.75447	2.35e-06	0.000464001	4.20682	0.488298	0.597537	0.109239	6	127511928	R	II	RSPO3	Body	opensea
cg11569159	0.124811	0.568856	5.75348	2.36e-06	0.000465042	4.20397	0.475247	0.600059	0.124811	12	115172959	R	II		IGR	shore
cg06224916	0.105049	0.848699	5.75262	2.37e-06	0.000465603	4.20151	0.769912	0.874961	0.105049	12	59691107	F	II		IGR	opensea
cg13773421	-0.112464	0.551569	-5.75218	2.37e-06	0.00046591	4.20024	0.635917	0.523453	-0.112464	16	70597967	F	II	SF3B3	ExonBnd	opensea
cg11758669	-0.151557	0.69488	-5.75201	2.37e-06	0.000466012	4.19975	0.808549	0.656991	-0.151557	4	169775233	F	II	PALLD	5'UTR	opensea
cg17150447	0.115915	0.57971	5.75173	2.37e-06	0.000466012	4.19896	0.492774	0.608689	0.115915	21	46530349	R	II	ADARB1	5'UTR	opensea
cg00768487	-0.101937	0.226806	-5.75156	2.37e-06	0.000466016	4.19847	0.303259	0.201321	-0.101937	1	26611311	F	I	UBXN11	Body	opensea
cg21366673	0.102441	0.733566	5.75132	2.38e-06	0.000466063	4.19777	0.656735	0.759177	0.102441	6	30459512	R	II	HLA-E	Body	shore
cg23258717	0.169061	0.78146	5.74978	2.39e-06	0.000467261	4.19335	0.654665	0.823726	0.169061	3	195615577	F	II	TNK2	Body	shore
cg04153838	0.11524	0.518919	5.74635	2.41e-06	0.000469986	4.1835	0.432489	0.547729	0.11524	12	115132015	R	II		IGR	shore
cg18635246	0.102316	0.839288	5.74618	2.41e-06	0.000469986	4.18303	0.762552	0.864867	0.102316	17	55021287	R	II	COIL	Body	opensea
cg05201300	-0.103881	0.361999	-5.74502	2.42e-06	0.000470934	4.17969	0.43991	0.336028	-0.103881	5	172443740	F	II	ATP6V0E1	Body	opensea
cg11166167	0.111733	0.297288	5.74397	2.43e-06	0.000471858	4.17668	0.213488	0.325221	0.111733	1	8292578	R	II		IGR	opensea
cg02518760	-0.108985	0.800362	-5.74372	2.43e-06	0.000472068	4.17597	0.882101	0.773116	-0.108985	18	31537339	R	II	NOL4	Body	opensea
cg21129417	-0.111446	0.222901	-5.74088	2.45e-06	0.000475194	4.16781	0.306485	0.19504	-0.111446	7	98822240	R	II		IGR	opensea
cg20064848	0.133178	0.684882	5.74067	2.45e-06	0.00047535	4.1672	0.584999	0.718177	0.133178	1	160037877	F	II	KCNJ10	5'UTR	shelf
cg16906092	0.103393	0.685447	5.7405	2.45e-06	0.00047535	4.16671	0.607902	0.711295	0.103393	8	125183790	R	I		IGR	opensea
cg04243884	-0.110473	0.321879	-5.73777	2.47e-06	0.000477688	4.15889	0.404735	0.294261	-0.110473	10	92607393	F	II	HTR7	Body	opensea
cg18941917	-0.114404	0.520117	-5.7374	2.47e-06	0.000477952	4.15782	0.60592	0.491516	-0.114404	10	33423142	R	II		IGR	opensea
cg18528073	-0.13194	0.615988	-5.73658	2.48e-06	0.00047869	4.15546	0.714943	0.583003	-0.13194	14	72270991	R	II		IGR	opensea
cg08791813	0.116331	0.772336	5.73521	2.49e-06	0.000479786	4.15154	0.685088	0.801419	0.116331	5	80316822	R	II	RASGRF2	Body	opensea
cg02807788	-0.108375	0.36238	-5.73483	2.49e-06	0.000479786	4.15044	0.443662	0.335286	-0.108375	18	34021730	R	II	FHOD3	Body	opensea
cg03161454	0.138438	0.69088	5.73461	2.49e-06	0.000479786	4.14981	0.587052	0.72549	0.138438	12	57617297	F	II	NXPH4	Body	shore
cg23838943	-0.124744	0.671917	-5.73461	2.49e-06	0.000479786	4.1498	0.765475	0.640731	-0.124744	19	5049135	R	II	KDM4B	Body	shore
cg10926420	-0.11095	0.509353	-5.73277	2.51e-06	0.000481443	4.14453	0.592565	0.481615	-0.11095	2	69852289	R	II	AAK1	Body	opensea
cg04535966	-0.116195	0.509346	-5.73189	2.51e-06	0.000481913	4.14199	0.596493	0.480298	-0.116195	3	188034983	R	II	LPP	5'UTR	opensea
cg00400226	-0.113329	0.678525	-5.73176	2.51e-06	0.000481959	4.14163	0.763521	0.650192	-0.113329	3	159517069	F	II	IQCJ-SCHIP1	Body	opensea
cg06083887	-0.135364	0.688919	-5.73156	2.51e-06	0.000482105	4.14106	0.790442	0.655078	-0.135364	11	105962468	F	II	AASDHPPT	Body	opensea
cg10835773	0.108048	0.696666	5.73147	2.51e-06	0.000482105	4.14081	0.61563	0.723678	0.108048	6	19753491	R	II		IGR	opensea
cg06240652	-0.107674	0.720969	-5.72969	2.53e-06	0.000483708	4.13568	0.801725	0.694051	-0.107674	2	201312367	F	II	SPATS2L	Body	opensea
cg05700860	0.108287	0.401575	5.72813	2.54e-06	0.000485164	4.13122	0.32036	0.428647	0.108287	6	56179791	R	II	RNU6-71P	Body	opensea
cg19807363	0.121742	0.725084	5.72702	2.55e-06	0.00048642	4.12802	0.633778	0.75552	0.121742	17	63081889	R	II		IGR	opensea
cg04153489	-0.105513	0.445596	-5.72668	2.55e-06	0.000486521	4.12704	0.524731	0.419218	-0.105513	8	41655983	F	II	ANK1	TSS1500	island
cg16169864	0.150522	0.521786	5.72545	2.56e-06	0.00048798	4.12353	0.408895	0.559417	0.150522	4	48228497	F	II	TEC	Body	opensea
cg17485169	-0.131557	0.401025	-5.72486	2.56e-06	0.000488332	4.12183	0.499693	0.368136	-0.131557	20	45640978	R	II	EYA2	Body	opensea
cg08611549	-0.11546	0.657999	-5.72418	2.57e-06	0.000488956	4.11988	0.744593	0.629134	-0.11546	12	108064394	R	II		IGR	opensea
cg04676482	0.109947	0.423292	5.7233	2.57e-06	0.00048962	4.11734	0.340831	0.450778	0.109947	4	111536216	F	I		IGR	shelf
cg16892624	-0.104996	0.176582	-5.71995	2.6e-06	0.000492201	4.10773	0.255329	0.150333	-0.104996	2	101130308	R	II		IGR	opensea
cg15219491	0.119887	0.850952	5.7198	2.6e-06	0.000492201	4.10729	0.761037	0.880924	0.119887	5	77255708	F	II		IGR	shore
cg01488006	0.140099	0.65945	5.71978	2.6e-06	0.000492201	4.10724	0.554376	0.694475	0.140099	4	182186508	R	II		IGR	opensea
cg05234035	0.108878	0.351075	5.71914	2.61e-06	0.000492467	4.10542	0.269417	0.378295	0.108878	5	172673203	R	I		IGR	shore
cg13878895	0.109028	0.667807	5.71898	2.61e-06	0.000492467	4.10495	0.586036	0.695064	0.109028	5	118626106	R	II	TNFAIP8	5'UTR	opensea
cg16995791	0.11462	0.750913	5.71815	2.61e-06	0.000493084	4.10258	0.664948	0.779568	0.11462	1	59703067	F	II		IGR	opensea
cg08131899	0.118288	0.781794	5.71739	2.62e-06	0.000493835	4.10038	0.693078	0.811366	0.118288	15	34556377	F	II	SLC12A6	Body	opensea
cg26818320	-0.118299	0.707529	-5.71736	2.62e-06	0.000493835	4.10029	0.796254	0.677954	-0.118299	6	20498457	F	II		IGR	opensea
cg06268979	-0.105406	0.776924	-5.71682	2.62e-06	0.0004943	4.09875	0.855979	0.750573	-0.105406	1	230991624	R	II	C1orf198	1stExon	opensea
cg02736966	0.102268	0.729621	5.71573	2.63e-06	0.000494938	4.09562	0.65292	0.755188	0.102268	4	148119477	R	II		IGR	opensea
cg05335604	-0.138208	0.563443	-5.71567	2.63e-06	0.000494938	4.09543	0.667099	0.528891	-0.138208	17	78766167	F	II	RPTOR	Body	opensea
cg10244390	-0.122307	0.544449	-5.71551	2.63e-06	0.000494938	4.095	0.63618	0.513873	-0.122307	16	575700	R	II		IGR	shore
cg16072192	0.126961	0.183159	5.71537	2.63e-06	0.000495021	4.09457	0.0879378	0.214899	0.126961	5	2741047	F	II		IGR	island
cg16806696	-0.161433	0.524656	-5.71156	2.66e-06	0.00049747	4.08365	0.645731	0.484298	-0.161433	18	7946058	R	II	PTPRM	Body	opensea
cg26556684	-0.14576	0.676224	-5.71156	2.66e-06	0.00049747	4.08365	0.785544	0.639784	-0.14576	2	102764618	F	II	IL1R1	5'UTR	opensea
cg05930091	0.102632	0.705116	5.70838	2.69e-06	0.000500208	4.07451	0.628142	0.730774	0.102632	8	87077897	F	II	PSKH2	Body	shelf
cg11249066	0.106755	0.549929	5.70574	2.71e-06	0.000502237	4.06694	0.469862	0.576617	0.106755	1	33700126	F	II		IGR	opensea
cg03998835	0.107173	0.169355	5.7026	2.73e-06	0.000505653	4.05792	0.0889757	0.196148	0.107173	6	85478207	F	II		IGR	opensea
cg21534849	-0.105246	0.518912	-5.70109	2.74e-06	0.000506956	4.05359	0.597847	0.492601	-0.105246	18	19927424	F	II		IGR	shore
cg22602596	-0.1725	0.714272	-5.69998	2.75e-06	0.000508189	4.05042	0.843647	0.671147	-0.1725	11	57060913	R	II		IGR	opensea
cg09119854	-0.10184	0.356306	-5.69898	2.76e-06	0.000508657	4.04753	0.432686	0.330846	-0.10184	17	63550766	F	II	AXIN2	Body	opensea
cg24636046	-0.123811	0.380515	-5.69897	2.76e-06	0.000508657	4.04749	0.473373	0.349562	-0.123811	18	70902848	F	II	LOC400655	Body	opensea
cg07461977	0.149166	0.436523	5.69787	2.77e-06	0.000509623	4.04435	0.324649	0.473814	0.149166	12	54420892	F	I	HOXC6	TSS1500	shelf
cg24142603	0.132784	0.539403	5.69435	2.8e-06	0.000512489	4.03424	0.439815	0.572599	0.132784	8	72753888	F	I	MSC	3'UTR	island
cg24426435	-0.101553	0.604173	-5.69427	2.8e-06	0.000512489	4.03402	0.680338	0.578785	-0.101553	21	33754613	R	II	URB1	Body	opensea
cg07891670	0.146366	0.449597	5.69297	2.81e-06	0.000513523	4.03027	0.339822	0.486188	0.146366	19	39443412	F	II	FBXO17	TSS200	shelf
cg08824221	-0.12113	0.509032	-5.69138	2.82e-06	0.000515019	4.02573	0.59988	0.478749	-0.12113	11	27417374	R	II	LGR4	Body	opensea
cg13132197	0.117329	0.687405	5.68968	2.84e-06	0.000516051	4.02083	0.599409	0.716738	0.117329	8	56873738	F	II	LYN	Body	opensea
cg25664606	0.100838	0.325394	5.68914	2.84e-06	0.000516271	4.01928	0.249765	0.350603	0.100838	22	43356260	F	II	PACSIN2	TSS1500	opensea
cg05310249	0.154564	0.188679	5.68851	2.85e-06	0.000516636	4.01748	0.0727555	0.22732	0.154564	8	23560590	F	II	NKX2-6	Body	island
cg12041783	-0.134753	0.743908	-5.68646	2.86e-06	0.000518966	4.01159	0.844973	0.71022	-0.134753	7	1152070	F	II	C7orf50	Body	shore
cg20253259	0.10154	0.580892	5.68434	2.88e-06	0.000520986	4.0055	0.504737	0.606277	0.10154	17	29135993	F	II	CRLF3	Body	opensea
cg11607732	0.114507	0.804912	5.68369	2.89e-06	0.000521542	4.00363	0.719032	0.833539	0.114507	10	38266722	F	II	ZNF25	TSS1500	shore
cg02170104	-0.114785	0.319673	-5.68257	2.9e-06	0.000522275	4.00044	0.405762	0.290977	-0.114785	7	30818438	R	II	FAM188B	Body	opensea
cg09467488	-0.100402	0.517204	-5.68163	2.9e-06	0.000522747	3.99772	0.592506	0.492104	-0.100402	22	45622803	F	II	KIAA0930	Body	opensea
cg21256635	0.134859	0.592355	5.6806	2.91e-06	0.000523918	3.99476	0.491211	0.62607	0.134859	20	56551069	F	II		IGR	opensea
cg14053001	0.111883	0.897499	5.67865	2.93e-06	0.000525048	3.98917	0.813587	0.925469	0.111883	2	24338244	R	II	PFN4	3'UTR	opensea
cg11169927	-0.102676	0.690322	-5.674	2.97e-06	0.000529802	3.97583	0.767328	0.664653	-0.102676	11	11998450	R	II	DKK3	Body	opensea
cg03330710	0.117524	0.232805	5.6717	2.99e-06	0.000532289	3.96922	0.144662	0.262186	0.117524	8	23563572	F	II	NKX2-6	Body	island
cg22547206	0.136058	0.595039	5.67124	2.99e-06	0.000532742	3.96789	0.492996	0.629054	0.136058	10	103296016	R	II	BTRC	Body	opensea
cg09612099	-0.102303	0.505648	-5.67109	2.99e-06	0.000532844	3.96746	0.582375	0.480072	-0.102303	11	102096840	F	II	YAP1	Body	opensea
cg10135894	0.114328	0.652664	5.67075	3e-06	0.000533025	3.96648	0.566919	0.681246	0.114328	4	7862655	F	I	AFAP1	Body	opensea
cg04528829	0.11149	0.44381	5.67046	3e-06	0.000533025	3.96567	0.360193	0.471683	0.11149	12	115133294	F	II		IGR	shelf
cg24270247	-0.111417	0.36323	-5.66954	3.01e-06	0.000534319	3.96301	0.446793	0.335376	-0.111417	5	129471432	R	II	CHSY3	Body	opensea
cg14032261	-0.130208	0.787398	-5.66369	3.06e-06	0.000539898	3.94621	0.885054	0.754846	-0.130208	1	211909305	F	II		IGR	opensea
cg22983282	0.104215	0.567189	5.66358	3.06e-06	0.000539898	3.94591	0.489028	0.593243	0.104215	5	3428598	F	I		IGR	opensea
cg05269153	-0.104514	0.501376	-5.66215	3.07e-06	0.000541214	3.94181	0.579762	0.475247	-0.104514	11	8787026	R	II	ST5	5'UTR	opensea
cg03339077	-0.111244	0.483517	-5.66065	3.08e-06	0.000542387	3.9375	0.56695	0.455706	-0.111244	11	47165057	R	II	C11orf49	Body	opensea
cg05465951	-0.133179	0.62956	-5.65991	3.09e-06	0.000543103	3.93536	0.729444	0.596265	-0.133179	16	10451139	F	II		IGR	opensea
cg11796500	-0.10777	0.791388	-5.65972	3.09e-06	0.000543177	3.93482	0.872216	0.764446	-0.10777	16	52490006	F	II	TOX3	Body	opensea
cg22304128	-0.11449	0.582238	-5.65827	3.11e-06	0.000544632	3.93067	0.668105	0.553615	-0.11449	1	203503637	R	II		IGR	opensea
cg12489028	0.12082	0.515895	5.65771	3.11e-06	0.000544632	3.92907	0.425281	0.5461	0.12082	2	32568146	R	II		IGR	opensea
cg21251140	0.119513	0.452852	5.65764	3.11e-06	0.000544632	3.92886	0.363217	0.48273	0.119513	2	181544642	R	II		IGR	opensea
cg00543769	0.103701	0.660638	5.65764	3.11e-06	0.000544632	3.92885	0.582862	0.686563	0.103701	5	70749126	R	II		IGR	shelf
cg14121142	0.147084	0.191743	5.65724	3.11e-06	0.000544632	3.9277	0.0814305	0.228514	0.147084	12	49391363	R	I	DDN	Body	island
cg20263889	0.115868	0.724115	5.65699	3.12e-06	0.000544632	3.92699	0.637214	0.753082	0.115868	1	147137872	F	II	ACP6	Body	shelf
cg15600299	-0.132502	0.683215	-5.65698	3.12e-06	0.000544632	3.92694	0.782591	0.650089	-0.132502	5	149969097	F	II		IGR	opensea
cg04457114	0.110146	0.386119	5.65638	3.12e-06	0.000544784	3.92522	0.30351	0.413655	0.110146	5	174159705	F	II		IGR	island
cg19622474	0.109716	0.712609	5.65567	3.13e-06	0.000545248	3.92321	0.630322	0.740038	0.109716	5	37835784	R	II	GDNF	TSS1500	shore
cg19263868	0.114842	0.654378	5.65497	3.13e-06	0.000546231	3.92118	0.568247	0.683089	0.114842	10	118652838	F	II	KIAA1598	Body	opensea
cg04229930	0.142351	0.498567	5.65357	3.15e-06	0.00054711	3.91717	0.391804	0.534155	0.142351	2	224433836	F	II		IGR	opensea
cg18482934	-0.114577	0.503958	-5.65357	3.15e-06	0.00054711	3.91716	0.589891	0.475313	-0.114577	3	11433119	R	II	ATG7	Body	opensea
cg07402381	-0.118584	0.618661	-5.65136	3.17e-06	0.000548278	3.91084	0.707599	0.589015	-0.118584	10	101549081	F	II	ABCC2	Body	opensea
cg27510960	0.101477	0.860675	5.64957	3.18e-06	0.00054996	3.90567	0.784567	0.886044	0.101477	7	4897240	R	II	RADIL	Body	opensea
cg24350166	-0.13213	0.523843	-5.64811	3.2e-06	0.000551499	3.90148	0.62294	0.49081	-0.13213	4	80215434	R	II	LINC01088	Body	opensea
cg23913240	0.107847	0.424296	5.64752	3.2e-06	0.000552017	3.8998	0.34341	0.451258	0.107847	6	128561239	R	II	PTPRK	Body	opensea
cg08936253	-0.117604	0.496058	-5.64729	3.2e-06	0.000552017	3.89914	0.584261	0.466657	-0.117604	18	44334486	F	II	ST8SIA5	Body	shore
cg09310843	0.110935	0.693261	5.64703	3.21e-06	0.000552306	3.89838	0.610059	0.720995	0.110935	11	117250336	R	II	CEP164	Body	opensea
cg05695631	0.105782	0.680259	5.64651	3.21e-06	0.000552876	3.89689	0.600922	0.706705	0.105782	12	97305532	F	II	NEDD1	5'UTR	opensea
cg20813518	0.112531	0.534645	5.64295	3.25e-06	0.000555441	3.88667	0.450247	0.562778	0.112531	1	81929622	R	II		IGR	opensea
cg18319250	-0.148514	0.569872	-5.64243	3.25e-06	0.000555887	3.88517	0.681258	0.532744	-0.148514	6	3798040	R	II		IGR	opensea
cg13762385	-0.10338	0.210908	-5.64199	3.25e-06	0.000556332	3.88391	0.288443	0.185063	-0.10338	10	75666539	R	II		IGR	opensea
cg19950969	0.103864	0.622269	5.63966	3.28e-06	0.000558644	3.87723	0.544372	0.648235	0.103864	15	91851435	R	II		IGR	opensea
cg01266680	-0.113065	0.745414	-5.63844	3.29e-06	0.000559631	3.87373	0.830213	0.717148	-0.113065	14	36645925	F	II	PTCSC3	TSS200	opensea
cg12281047	0.17279	0.312714	5.63809	3.29e-06	0.000559737	3.87273	0.183122	0.355911	0.17279	5	2755879	R	II		IGR	island
cg09581756	0.116451	0.738508	5.63482	3.32e-06	0.000561655	3.86333	0.651169	0.76762	0.116451	1	11906187	F	II	NPPA	Body	opensea
cg01323696	-0.159251	0.367779	-5.63401	3.33e-06	0.000561861	3.86101	0.487217	0.327966	-0.159251	3	52705086	R	II	PBRM1	Body	opensea
cg23806894	0.185392	0.319123	5.63397	3.33e-06	0.000561861	3.8609	0.18008	0.365471	0.185392	4	111535528	R	I		IGR	shelf
cg27377213	0.100203	0.641115	5.63313	3.34e-06	0.000562327	3.85847	0.565963	0.666166	0.100203	20	37433803	F	II	PPP1R16B	TSS1500	shore
cg00237391	0.10823	0.276433	5.62805	3.39e-06	0.000567868	3.84391	0.19526	0.303491	0.10823	6	35265643	F	I	DEF6	1stExon	opensea
cg03656099	0.10167	0.435558	5.62791	3.39e-06	0.000567963	3.8435	0.359305	0.460976	0.10167	17	59481954	F	I	TBX2	Body	island
cg06523901	0.148714	0.384543	5.62491	3.42e-06	0.000571338	3.83488	0.273007	0.421721	0.148714	10	94451558	R	II	HHEX	Body	island
cg04942901	0.107642	0.693654	5.62361	3.43e-06	0.000572259	3.83115	0.612923	0.720565	0.107642	12	132170075	F	II		IGR	shore
cg27105990	-0.114456	0.301059	-5.62348	3.43e-06	0.000572259	3.83078	0.386901	0.272445	-0.114456	8	118075340	R	II		IGR	opensea
cg25299152	0.113196	0.74182	5.62322	3.44e-06	0.000572569	3.83001	0.656923	0.770119	0.113196	7	141024673	R	II		IGR	opensea
cg25020071	0.108791	0.811325	5.6223	3.44e-06	0.000573553	3.8274	0.729731	0.838522	0.108791	10	130366895	F	II		IGR	opensea
cg12938488	-0.114469	0.285393	-5.62091	3.46e-06	0.00057515	3.8234	0.371245	0.256776	-0.114469	14	59282502	F	II		IGR	opensea
cg06792310	-0.100923	0.285681	-5.61925	3.47e-06	0.000576661	3.81862	0.361373	0.26045	-0.100923	16	1578577	F	II	TMEM204	TSS200	shelf
cg04724556	-0.143087	0.64374	-5.61809	3.49e-06	0.000578331	3.81529	0.751055	0.607968	-0.143087	15	44507997	F	II		IGR	opensea
cg18090487	0.115749	0.717351	5.61554	3.51e-06	0.000581642	3.80798	0.630539	0.746289	0.115749	13	43151796	R	II	TNFSF11	Body	shelf
cg06457736	-0.174938	0.447265	-5.61527	3.51e-06	0.000581642	3.8072	0.578469	0.403531	-0.174938	3	11178683	F	II	HRH1	TSS200	opensea
cg17061156	0.109481	0.652843	5.61282	3.54e-06	0.000584399	3.80017	0.570732	0.680213	0.109481	4	184941494	R	I		IGR	opensea
cg26621770	0.106947	0.568086	5.61229	3.55e-06	0.000585158	3.79865	0.487875	0.594823	0.106947	12	115131447	F	II		IGR	shore
cg08525590	-0.100824	0.608033	-5.6119	3.55e-06	0.00058556	3.79752	0.683651	0.582827	-0.100824	1	45015438	R	II	RNF220	Body	opensea
cg15890123	-0.124777	0.475302	-5.61076	3.56e-06	0.000586264	3.79423	0.568885	0.444108	-0.124777	2	106013427	R	II	FHL2	5'UTR	shore
cg09016908	-0.106612	0.473623	-5.6107	3.56e-06	0.000586264	3.79406	0.553582	0.44697	-0.106612	9	114335348	F	II	PTGR1	Body	opensea
cg24944109	0.110453	0.233948	5.61008	3.57e-06	0.000586785	3.79231	0.151108	0.261562	0.110453	11	35440136	F	II	SLC1A2	Body	shore
cg26978172	-0.104066	0.469002	-5.60953	3.57e-06	0.000587189	3.79073	0.547052	0.442986	-0.104066	6	31696223	F	I	DDAH2	Body	island
cg22746426	0.109368	0.819031	5.6063	3.61e-06	0.00059031	3.78143	0.737005	0.846373	0.109368	13	102067654	F	II	NALCN	5'UTR	shore
cg06564875	0.102152	0.631407	5.60549	3.62e-06	0.000591295	3.77911	0.554793	0.656945	0.102152	5	157353780	R	II		IGR	opensea
cg09495173	0.111087	0.821149	5.6045	3.63e-06	0.000592712	3.77628	0.737834	0.848921	0.111087	2	72562399	F	II	EXOC6B	Body	opensea
cg18617860	0.111603	0.443623	5.60425	3.63e-06	0.000593009	3.77556	0.359921	0.471524	0.111603	20	10202522	F	II	SNAP25	5'UTR	shelf
cg24088764	0.104373	0.750109	5.60414	3.63e-06	0.000593069	3.77524	0.671829	0.776202	0.104373	4	126641308	F	II		IGR	opensea
cg08434071	0.103887	0.581945	5.60353	3.64e-06	0.000593447	3.77349	0.50403	0.607916	0.103887	1	15485867	F	II	TMEM51	5'UTR	opensea
cg03760589	0.118667	0.47588	5.6024	3.65e-06	0.000594679	3.77024	0.38688	0.505547	0.118667	1	170630397	F	II		IGR	shore
cg27538859	0.121215	0.59603	5.59853	3.69e-06	0.000598207	3.75912	0.505118	0.626333	0.121215	1	15106700	R	II	KIAA1026	Body	opensea
cg12570256	0.10634	0.695505	5.59817	3.69e-06	0.000598423	3.7581	0.61575	0.72209	0.10634	4	106472494	F	II	ARHGEF38	TSS1500	opensea
cg08356693	0.102747	0.731657	5.59721	3.7e-06	0.000599288	3.75534	0.654597	0.757344	0.102747	1	160855200	F	II	ITLN1	TSS1500	opensea
cg11334475	0.116834	0.345457	5.59649	3.71e-06	0.000600011	3.75327	0.257832	0.374666	0.116834	19	42041675	F	II	LINC01480	TSS200	opensea
cg04345678	0.11403	0.620398	5.59595	3.72e-06	0.000600153	3.75172	0.534876	0.648906	0.11403	18	21796783	F	II	OSBPL1A	Body	opensea
cg15707487	0.101531	0.81327	5.5945	3.73e-06	0.00060173	3.74756	0.737121	0.838652	0.101531	2	55757901	R	II	CFAP36	Body	opensea
cg01128659	-0.113883	0.445521	-5.59388	3.74e-06	0.000602544	3.74578	0.530933	0.41705	-0.113883	8	36758981	F	II	KCNU1	Body	opensea
cg21992696	0.117955	0.751184	5.5927	3.75e-06	0.000604072	3.74238	0.662718	0.780672	0.117955	2	9125026	R	II	MBOAT2	Body	opensea
cg03839477	-0.109268	0.54384	-5.59099	3.77e-06	0.000605588	3.73748	0.625791	0.516523	-0.109268	3	145883216	F	II		IGR	shelf
cg23039713	0.112191	0.573075	5.59066	3.77e-06	0.0006059	3.73654	0.488932	0.601123	0.112191	15	68089313	R	II	MAP2K5	Body	opensea
cg23541975	0.113843	0.683596	5.5905	3.77e-06	0.000606036	3.73608	0.598214	0.712057	0.113843	17	75143184	R	I	SEC14L1	Body	opensea
cg11079129	0.129883	0.381637	5.58904	3.79e-06	0.000607139	3.73189	0.284225	0.414108	0.129883	5	172669916	F	II		IGR	shore
cg07503520	0.109408	0.754018	5.58797	3.8e-06	0.000608358	3.72879	0.671962	0.78137	0.109408	3	155273686	F	II	PLCH1	Body	opensea
cg08872579	0.101453	0.626323	5.58773	3.81e-06	0.000608511	3.72811	0.550233	0.651686	0.101453	1	55265830	F	II	TTC22	Body	shore
cg06955484	0.104563	0.375364	5.58692	3.81e-06	0.000609315	3.72579	0.296942	0.401505	0.104563	1	47695408	R	I	TAL1	5'UTR	shore
cg05398047	-0.100622	0.328315	-5.58689	3.81e-06	0.000609315	3.72571	0.403782	0.30316	-0.100622	2	165953894	R	II	SCN3A	Body	opensea
cg00527233	-0.113347	0.79957	-5.5864	3.82e-06	0.000609652	3.72429	0.884581	0.771234	-0.113347	8	124038285	R	II	DERL1	Body	opensea
cg01129810	-0.117408	0.382939	-5.58594	3.82e-06	0.000609837	3.72298	0.470994	0.353587	-0.117408	1	43407645	F	II	SLC2A1	Body	opensea
cg23201695	-0.118682	0.682672	-5.58542	3.83e-06	0.000610571	3.72149	0.771684	0.653002	-0.118682	8	1272959	F	II		IGR	opensea
cg15561647	-0.126028	0.541191	-5.58394	3.85e-06	0.000611733	3.71725	0.635712	0.509684	-0.126028	13	36050713	F	II	MAB21L1	1stExon	shore
cg01363603	-0.109741	0.394963	-5.58269	3.86e-06	0.000613261	3.71365	0.477269	0.367528	-0.109741	13	34933193	F	II		IGR	opensea
cg22711847	0.10281	0.808303	5.58083	3.88e-06	0.000615226	3.70831	0.731196	0.834006	0.10281	6	89012204	R	II		IGR	opensea
cg00037187	-0.105211	0.720811	-5.57946	3.9e-06	0.000616337	3.70436	0.799719	0.694508	-0.105211	12	6713881	R	II	CHD4	Body	shore
cg01938025	-0.1118	0.694965	-5.57886	3.9e-06	0.000617117	3.70265	0.778815	0.667015	-0.1118	1	2228319	F	II	SKI	Body	shelf
cg12081759	-0.133126	0.621183	-5.57787	3.91e-06	0.000617961	3.69981	0.721028	0.587902	-0.133126	16	48443948	R	II	MIR5095	Body	opensea
cg13353550	0.107486	0.786874	5.57415	3.96e-06	0.000622756	3.68911	0.706259	0.813746	0.107486	12	48149200	F	II	RAPGEF3	Body	shelf
cg02159654	0.1089	0.74407	5.57398	3.96e-06	0.000622914	3.68865	0.662395	0.771295	0.1089	12	124751648	F	II		IGR	opensea
cg01178013	0.104457	0.861502	5.57302	3.97e-06	0.00062424	3.68589	0.783159	0.887616	0.104457	2	160012656	R	II	TANC1	Body	opensea
cg02493524	0.10799	0.747038	5.57261	3.97e-06	0.000624407	3.68471	0.666045	0.774035	0.10799	5	3768103	R	II		IGR	opensea
cg06287665	0.104451	0.838798	5.57198	3.98e-06	0.000624922	3.68288	0.76046	0.864911	0.104451	8	102570888	R	II	GRHL2	Body	opensea
cg12764003	0.103394	0.654816	5.57181	3.98e-06	0.000624922	3.68241	0.57727	0.680664	0.103394	12	113787273	R	II		IGR	opensea
cg22052143	0.111973	0.576603	5.57175	3.98e-06	0.000624922	3.68224	0.492623	0.604596	0.111973	5	78067856	F	II		IGR	opensea
cg10489650	-0.18491	0.274911	-5.57158	3.99e-06	0.000624975	3.68173	0.413593	0.228683	-0.18491	18	3512188	R	II	DLGAP1	Body	opensea
cg02700491	0.101669	0.650816	5.57136	3.99e-06	0.000625229	3.68111	0.574564	0.676233	0.101669	15	94841112	R	II	MCTP2	TSS1500	opensea
cg16152753	-0.147356	0.539433	-5.57101	3.99e-06	0.000625599	3.6801	0.64995	0.502593	-0.147356	10	23732088	F	II		IGR	shelf
cg11361344	0.105335	0.45901	5.5709	3.99e-06	0.000625657	3.67979	0.380008	0.485343	0.105335	2	220361467	R	I		IGR	island
cg13235891	-0.105322	0.551569	-5.57014	4e-06	0.000626634	3.6776	0.630561	0.525238	-0.105322	12	111403980	R	II		IGR	opensea
cg19795793	0.121551	0.772084	5.56973	4.01e-06	0.000626697	3.67644	0.680921	0.802472	0.121551	2	206551844	R	II	NRP2	Body	shore
cg10858480	0.106325	0.28332	5.56956	4.01e-06	0.000626822	3.67596	0.203576	0.309901	0.106325	14	61122774	R	I		IGR	shore
cg21860675	-0.187863	0.656271	-5.56906	4.02e-06	0.000627257	3.6745	0.797168	0.609305	-0.187863	3	71586357	F	II	FOXP1	5'UTR	opensea
cg06268283	-0.113138	0.272005	-5.56859	4.02e-06	0.000627366	3.67315	0.356858	0.243721	-0.113138	5	89024910	F	II		IGR	opensea
cg15765678	-0.14527	0.465174	-5.56732	4.04e-06	0.000628814	3.66951	0.574126	0.428856	-0.14527	14	23016279	F	II		IGR	opensea
cg19635475	0.142598	0.62562	5.56627	4.05e-06	0.000629766	3.66649	0.518671	0.661269	0.142598	13	75305378	R	II		IGR	opensea
cg07908697	-0.131644	0.464053	-5.56452	4.07e-06	0.000631608	3.66147	0.562787	0.431142	-0.131644	5	90174703	R	II	ADGRV1	Body	opensea
cg25515317	0.106181	0.828095	5.56261	4.09e-06	0.000634159	3.65598	0.74846	0.854641	0.106181	7	116164108	R	II	CAV1	TSS1500	shore
cg26822426	-0.118338	0.537496	-5.56229	4.09e-06	0.000634477	3.65506	0.626249	0.507911	-0.118338	8	25337041	F	II	CDCA2	Body	opensea
cg25084760	0.108648	0.690175	5.56183	4.1e-06	0.000635179	3.65375	0.608689	0.717337	0.108648	13	100886412	R	II	PCCA	Body	opensea
cg10787704	0.107398	0.675701	5.56085	4.11e-06	0.000636567	3.65094	0.595152	0.70255	0.107398	13	59948751	F	II		IGR	opensea
cg17109669	0.11168	0.631813	5.55582	4.17e-06	0.000642446	3.63649	0.548053	0.659733	0.11168	1	236654117	F	II		IGR	opensea
cg14731761	0.103021	0.804754	5.55461	4.19e-06	0.000643909	3.63303	0.727488	0.830509	0.103021	3	12553969	R	II	TSEN2	Body	opensea
cg11321143	0.103987	0.654528	5.55314	4.2e-06	0.000645832	3.62881	0.576538	0.680525	0.103987	2	135065373	R	II	MGAT5	Body	opensea
cg04293307	-0.126625	0.469016	-5.55124	4.23e-06	0.000648307	3.62333	0.563985	0.43736	-0.126625	17	63553581	F	II	AXIN2	Body	shelf
cg04785902	-0.117202	0.552754	-5.54996	4.24e-06	0.000649945	3.61967	0.640656	0.523454	-0.117202	6	22878214	R	II		IGR	opensea
cg24069542	-0.109795	0.407983	-5.54977	4.25e-06	0.000649945	3.61913	0.49033	0.380535	-0.109795	18	46469214	R	II	SMAD7	TSS200	opensea
cg13405431	0.125336	0.711206	5.549	4.25e-06	0.000650727	3.61692	0.617204	0.74254	0.125336	6	71958860	F	II		IGR	opensea
cg18951390	0.121861	0.834228	5.54887	4.26e-06	0.00065084	3.61654	0.742832	0.864693	0.121861	17	78735268	R	II	RPTOR	Body	opensea
cg13487183	-0.10051	0.637909	-5.54855	4.26e-06	0.00065089	3.61562	0.713292	0.612782	-0.10051	13	78428203	F	II		IGR	opensea
cg03393807	-0.102132	0.306503	-5.54717	4.28e-06	0.000652098	3.61164	0.383101	0.28097	-0.102132	13	80562889	F	II		IGR	opensea
cg18984127	0.14475	0.695821	5.54701	4.28e-06	0.000652098	3.61118	0.587259	0.732009	0.14475	13	107183030	F	II	EFNB2	Body	shelf
cg03206359	0.10174	0.213733	5.5469	4.28e-06	0.000652098	3.61086	0.137428	0.239168	0.10174	5	172663793	F	II	NKX2-5	TSS1500	island
cg10251594	0.11686	0.478621	5.54682	4.28e-06	0.000652098	3.61065	0.390976	0.507836	0.11686	6	106433444	F	II		IGR	shore
cg11873311	0.107416	0.49964	5.54518	4.3e-06	0.000653448	3.60593	0.419078	0.526494	0.107416	2	128953231	R	II	UGGT1	Body	opensea
cg01379272	0.108432	0.422451	5.54437	4.31e-06	0.000654296	3.60361	0.341128	0.449559	0.108432	4	7657915	F	II	SORCS2	Body	opensea
cg17221993	0.109852	0.594615	5.54219	4.34e-06	0.000657328	3.59736	0.512226	0.622078	0.109852	10	1234983	R	I	ADARB2	Body	shelf
cg09226014	0.126969	0.757711	5.54065	4.36e-06	0.000658907	3.59291	0.662484	0.789454	0.126969	6	157315400	R	II	ARID1B	Body	opensea
cg05797914	0.103124	0.663256	5.53897	4.38e-06	0.000660198	3.5881	0.585913	0.689037	0.103124	5	110702850	R	II	CAMK4	Body	opensea
cg02701505	-0.120367	0.658206	-5.53836	4.39e-06	0.000660954	3.58634	0.748482	0.628114	-0.120367	12	11709051	R	II	LINC01252	Body	opensea
cg05865493	-0.113723	0.625294	-5.53803	4.39e-06	0.000661078	3.5854	0.710586	0.596863	-0.113723	7	18832648	F	II	HDAC9	Body	opensea
cg16106581	-0.109222	0.341078	-5.53801	4.39e-06	0.000661078	3.58535	0.422995	0.313772	-0.109222	13	113377411	R	II	ATP11A	Body	opensea
cg16178353	-0.104153	0.493888	-5.53746	4.4e-06	0.000661704	3.58378	0.572003	0.46785	-0.104153	5	81630266	R	II		IGR	opensea
cg03899412	-0.129345	0.657913	-5.53647	4.41e-06	0.000662791	3.58092	0.754922	0.625577	-0.129345	5	3325319	R	II		IGR	shore
cg14283447	-0.106332	0.673686	-5.53616	4.42e-06	0.000663014	3.58003	0.753435	0.647103	-0.106332	21	43735412	F	II	TFF3	1stExon	opensea
cg21473142	0.127049	0.405695	5.53614	4.42e-06	0.000663014	3.57998	0.310408	0.437458	0.127049	3	27762095	F	I	EOMES	Body	shore
cg23328412	-0.11109	0.754483	-5.53494	4.43e-06	0.000664512	3.57653	0.837801	0.726711	-0.11109	1	67091078	F	II	SGIP1	Body	opensea
cg13944468	0.236203	0.478628	5.53416	4.44e-06	0.000665571	3.5743	0.301476	0.537679	0.236203	5	2753852	F	I	C5orf38	Body	island
cg14010405	-0.127321	0.374395	-5.53271	4.46e-06	0.00066693	3.57013	0.469885	0.342565	-0.127321	1	89357911	R	I	GTF2B	TSS1500	shore
cg12208834	0.10419	0.373963	5.53136	4.48e-06	0.000668609	3.56625	0.295821	0.40001	0.10419	10	126092104	F	II	OAT	Body	opensea
cg09746470	0.126061	0.500453	5.53065	4.49e-06	0.000669157	3.56421	0.405908	0.531968	0.126061	10	115317373	F	II	HABP2	5'UTR	opensea
cg01770793	0.117	0.564788	5.5293	4.5e-06	0.000670865	3.56034	0.477038	0.594038	0.117	21	44786227	R	II		IGR	shelf
cg11632588	-0.101149	0.533773	-5.52672	4.54e-06	0.00067409	3.55294	0.609635	0.508486	-0.101149	14	64968620	R	II	ZBTB25	5'UTR	shore
cg10587895	0.111876	0.813714	5.52431	4.57e-06	0.000676839	3.546	0.729806	0.841683	0.111876	8	61555498	F	II		IGR	opensea
cg02509058	0.180581	0.278993	5.52429	4.57e-06	0.000676839	3.54596	0.143557	0.324138	0.180581	5	2753746	F	II	C5orf38	Body	island
cg26098401	-0.110933	0.420872	-5.52367	4.58e-06	0.000677725	3.54416	0.504072	0.393138	-0.110933	1	45083278	F	II	RNF220	Body	island
cg15239627	-0.103044	0.692397	-5.52197	4.6e-06	0.000679669	3.5393	0.769681	0.666636	-0.103044	7	120918492	R	II	C7orf58	Body	opensea
cg13436655	-0.103968	0.476674	-5.52016	4.62e-06	0.000682278	3.53408	0.55465	0.450682	-0.103968	21	27762440	R	II		IGR	opensea
cg12640930	-0.12834	0.810748	-5.51863	4.64e-06	0.000684095	3.5297	0.907003	0.778663	-0.12834	1	175051172	F	II	TNN	Body	shelf
cg03175515	-0.112481	0.43762	-5.5183	4.65e-06	0.000684095	3.52875	0.521981	0.409499	-0.112481	13	49483067	F	II		IGR	opensea
cg05493042	0.120119	0.670542	5.51495	4.69e-06	0.000688173	3.51913	0.580453	0.700571	0.120119	5	171129490	R	II		IGR	opensea
cg08263750	0.120461	0.32288	5.51485	4.7e-06	0.000688225	3.51885	0.232534	0.352995	0.120461	16	62002686	F	II	CDH8	Body	opensea
cg11460929	0.109166	0.727623	5.50972	4.77e-06	0.000695166	3.5041	0.645748	0.754915	0.109166	5	76690047	F	II	PDE8B	Body	opensea
cg06559433	-0.121276	0.795766	-5.5064	4.81e-06	0.000700312	3.49459	0.886723	0.765447	-0.121276	3	123532834	R	II	MYLK	5'UTR	opensea
cg10519745	-0.1107	0.551797	-5.50489	4.83e-06	0.000701798	3.49025	0.634823	0.524122	-0.1107	2	202508791	R	II	TMEM237	TSS1500	shore
cg14482153	-0.113271	0.535195	-5.50487	4.83e-06	0.000701798	3.4902	0.620148	0.506877	-0.113271	6	16318871	F	II	ATXN1	Body	opensea
cg02166394	0.162628	0.297483	5.50477	4.83e-06	0.000701809	3.48989	0.175511	0.33814	0.162628	5	2741746	R	II		IGR	shore
cg14737484	-0.134708	0.464727	-5.50391	4.85e-06	0.000702664	3.48744	0.565758	0.43105	-0.134708	6	32054561	F	II	TNXB	Body	shore
cg01034813	-0.111917	0.4578	-5.5039	4.85e-06	0.000702664	3.48742	0.541738	0.429821	-0.111917	16	27487047	F	II	GTF3C1	Body	opensea
cg04426485	0.118558	0.753855	5.50387	4.85e-06	0.000702664	3.4873	0.664937	0.783495	0.118558	14	101448912	R	II	SNORD114-22	TSS1500	opensea
cg23091585	0.11777	0.760104	5.50373	4.85e-06	0.000702691	3.4869	0.671776	0.789546	0.11777	4	48855768	R	II	OCIAD1	Body	opensea
cg01599872	0.113837	0.781472	5.50293	4.86e-06	0.000703298	3.48462	0.696094	0.809931	0.113837	21	24503553	F	II		IGR	opensea
cg20929799	0.115991	0.621637	5.50264	4.86e-06	0.000703298	3.4838	0.534644	0.650635	0.115991	3	168851887	R	II	MECOM	5'UTR	opensea
cg25332523	-0.121126	0.332703	-5.50259	4.86e-06	0.000703298	3.48364	0.423547	0.302421	-0.121126	10	74500436	F	II	MCU	Body	opensea
cg25096094	-0.107759	0.551108	-5.50106	4.89e-06	0.00070559	3.47924	0.631928	0.524169	-0.107759	1	89229514	F	II	PKN2	Body	opensea
cg14992524	0.10276	0.63639	5.50053	4.89e-06	0.000706274	3.47773	0.55932	0.66208	0.10276	8	10586135	R	II	SOX7	Body	shore
cg15801020	0.130324	0.662805	5.50021	4.9e-06	0.000706623	3.4768	0.565061	0.695386	0.130324	6	18391480	R	II	RNF144B	5'UTR	shelf
cg24422707	0.10072	0.659748	5.49825	4.93e-06	0.000709785	3.47119	0.584207	0.684928	0.10072	12	58735528	R	II		IGR	opensea
cg14356898	0.11594	0.716674	5.49766	4.93e-06	0.000710457	3.4695	0.62972	0.745659	0.11594	14	61884878	R	II	PRKCH	Body	opensea
cg12930882	0.10471	0.454823	5.49745	4.94e-06	0.000710457	3.46889	0.376291	0.481001	0.10471	5	37825585	R	II	GDNF	Body	opensea
cg02941135	0.102488	0.792773	5.49587	4.96e-06	0.000711653	3.46434	0.715907	0.818394	0.102488	4	81122314	F	II	PRDM8	Body	shore
cg21746472	-0.133298	0.685818	-5.49526	4.97e-06	0.000712148	3.46261	0.785791	0.652493	-0.133298	8	42183497	R	II	IKBKB	ExonBnd	opensea
cg04192014	-0.107924	0.52252	-5.49404	4.99e-06	0.000713267	3.4591	0.603463	0.495539	-0.107924	2	101552080	R	II	NPAS2	Body	opensea
cg26207766	0.123242	0.80191	5.49273	5e-06	0.000714451	3.45532	0.709478	0.83272	0.123242	2	242763794	R	II		IGR	shelf
cg23360962	0.109334	0.719031	5.49111	5.03e-06	0.0007164	3.45067	0.63703	0.746364	0.109334	1	154466293	F	II	SHE	Body	opensea
cg24921221	-0.108486	0.187413	-5.48759	5.08e-06	0.000721192	3.44056	0.268778	0.160292	-0.108486	8	12584192	R	II	LONRF1	Body	opensea
cg10007680	0.127794	0.325472	5.48474	5.12e-06	0.000725518	3.4324	0.229626	0.35742	0.127794	20	61049777	F	II	GATA5	Body	island
cg14595317	0.103112	0.821711	5.48457	5.12e-06	0.000725518	3.43192	0.744377	0.847489	0.103112	5	171025373	R	II		IGR	opensea
cg05325379	0.110543	0.832484	5.48424	5.13e-06	0.000725902	3.43094	0.749577	0.86012	0.110543	2	67664455	F	II		IGR	opensea
cg09874802	0.105151	0.846684	5.48368	5.14e-06	0.000726509	3.42934	0.767821	0.872971	0.105151	15	62467722	R	II		IGR	opensea
cg12359658	-0.146255	0.549902	-5.48296	5.15e-06	0.000727001	3.42728	0.659593	0.513338	-0.146255	8	23203103	R	II	LOXL2	Body	opensea
cg15137373	0.1224	0.764559	5.48278	5.15e-06	0.000727032	3.42677	0.672759	0.79516	0.1224	12	23729510	F	II	SOX5	Body	opensea
cg11457748	-0.129229	0.651507	-5.48047	5.19e-06	0.000729799	3.42013	0.748429	0.6192	-0.129229	12	26976358	R	II	ITPR2	Body	opensea
cg16495532	0.102597	0.697699	5.47969	5.2e-06	0.000730309	3.4179	0.620751	0.723348	0.102597	1	101472258	F	II	DPH5	Body	opensea
cg09385130	-0.122008	0.373487	-5.47894	5.21e-06	0.000731469	3.41575	0.464993	0.342985	-0.122008	8	125212572	F	II	LOC101927588	Body	opensea
cg02394506	-0.154524	0.585415	-5.47776	5.23e-06	0.000733423	3.41235	0.701308	0.546784	-0.154524	8	102161951	F	II		IGR	opensea
cg10337500	0.139701	0.559121	5.47755	5.23e-06	0.000733722	3.41173	0.454345	0.594047	0.139701	16	30902745	F	II	BCL7C	Body	shelf
cg14646653	0.102014	0.488023	5.47658	5.24e-06	0.000734957	3.40897	0.411513	0.513527	0.102014	7	42233161	F	II	GLI3	Body	opensea
cg22845912	-0.113049	0.815466	-5.47643	5.25e-06	0.000734957	3.40854	0.900253	0.787204	-0.113049	8	134059874	R	II	SLA	Body	opensea
cg24101176	-0.145899	0.708023	-5.4754	5.26e-06	0.000736734	3.40557	0.817447	0.671548	-0.145899	15	70632081	F	II		IGR	opensea
cg17145196	0.105752	0.619681	5.47298	5.3e-06	0.000740336	3.39862	0.540367	0.646119	0.105752	19	48047056	F	II	ZNF541	Body	shore
cg00554833	-0.102976	0.335655	-5.47272	5.3e-06	0.000740573	3.39788	0.412887	0.309911	-0.102976	10	50520086	F	II	C10orf71	5'UTR	opensea
cg06095916	-0.102502	0.319875	-5.4718	5.32e-06	0.000741577	3.39525	0.396752	0.29425	-0.102502	10	5819013	R	II	GDI2	Body	opensea
cg05209514	-0.113099	0.521898	-5.4695	5.35e-06	0.000744648	3.38864	0.606722	0.493623	-0.113099	12	69353500	F	II	CPM	5'UTR	opensea
cg23707491	-0.127553	0.622969	-5.46832	5.37e-06	0.000745998	3.38525	0.718633	0.591081	-0.127553	3	145810149	R	II	PLOD2	Body	opensea
cg19519626	0.115896	0.809704	5.46772	5.38e-06	0.00074647	3.38351	0.722781	0.838678	0.115896	19	36344293	R	II	NPHS1	TSS1500	shelf
cg14868764	-0.103243	0.21174	-5.467	5.39e-06	0.000747382	3.38146	0.289172	0.185929	-0.103243	11	110584091	R	I	ARHGAP20	TSS1500	shore
cg14807446	-0.10147	0.656996	-5.46656	5.4e-06	0.000747957	3.3802	0.733099	0.631629	-0.10147	2	43540749	R	II	THADA	Body	opensea
cg17282989	-0.133086	0.465872	-5.46636	5.4e-06	0.000747957	3.37961	0.565687	0.4326	-0.133086	2	12619199	F	II	LOC100506457	Body	opensea
cg24985948	-0.121845	0.298154	-5.46609	5.4e-06	0.000748082	3.37886	0.389538	0.267693	-0.121845	17	76858424	R	II	TIMP2	Body	opensea
cg15267674	0.106713	0.644702	5.4656	5.41e-06	0.000748226	3.37743	0.564668	0.671381	0.106713	3	66096585	R	II		IGR	opensea
cg03952500	0.122785	0.611268	5.46546	5.41e-06	0.000748226	3.37704	0.519179	0.641964	0.122785	9	134576647	F	II	RAPGEF1	Body	opensea
cg23061396	0.109484	0.833514	5.46543	5.42e-06	0.000748226	3.37695	0.751401	0.860885	0.109484	12	131862608	R	I		IGR	opensea
cg11346282	-0.112504	0.535775	-5.46457	5.43e-06	0.000748894	3.37448	0.620153	0.507649	-0.112504	2	39638942	F	II	MAP4K3	Body	opensea
cg05017154	0.108309	0.531204	5.46216	5.47e-06	0.000751515	3.36757	0.449973	0.558282	0.108309	10	92213236	F	II		IGR	opensea
cg05220207	-0.128782	0.642982	-5.4617	5.47e-06	0.000751642	3.36625	0.739568	0.610786	-0.128782	18	43534472	R	II	EPG5	Body	opensea
cg03847677	0.105217	0.74463	5.4614	5.48e-06	0.00075193	3.36538	0.665717	0.770934	0.105217	18	41412451	R	II		IGR	opensea
cg08910976	0.132089	0.860609	5.46124	5.48e-06	0.00075193	3.36493	0.761542	0.893631	0.132089	3	141639452	F	II	ATP1B3	Body	opensea
cg26940178	0.108314	0.244037	5.45981	5.5e-06	0.00075401	3.36082	0.162801	0.271115	0.108314	1	76082888	R	I		IGR	shore
cg03448362	0.128809	0.628534	5.45662	5.55e-06	0.000758934	3.35165	0.531927	0.660736	0.128809	1	172864347	F	II		IGR	opensea
cg12113758	0.123748	0.647661	5.45648	5.56e-06	0.000758934	3.35125	0.55485	0.678598	0.123748	2	64554809	R	II		IGR	opensea
cg06583577	0.114431	0.640539	5.45576	5.57e-06	0.000760114	3.34918	0.554715	0.669147	0.114431	5	115897444	F	II	SEMA6A	5'UTR	opensea
cg06191536	-0.127313	0.754104	-5.45575	5.57e-06	0.000760114	3.34915	0.849589	0.722276	-0.127313	17	78999725	R	II		IGR	opensea
cg01353670	0.105562	0.738222	5.45484	5.58e-06	0.000761247	3.34655	0.65905	0.764612	0.105562	3	112512556	R	II		IGR	opensea
cg18897249	-0.105555	0.347677	-5.45302	5.61e-06	0.000763429	3.34131	0.426843	0.321288	-0.105555	2	147990106	R	II		IGR	opensea
cg22568153	-0.105674	0.470033	-5.45246	5.62e-06	0.000764077	3.33973	0.549289	0.443615	-0.105674	2	110963845	R	II	NPHP1	TSS1500	shore
cg10861731	0.126438	0.456473	5.4522	5.63e-06	0.000764226	3.33897	0.361644	0.488082	0.126438	10	50395528	F	II	C10orf128	Body	opensea
cg09654664	0.12014	0.693415	5.45128	5.64e-06	0.000765122	3.33634	0.60331	0.72345	0.12014	16	72280588	R	II		IGR	opensea
cg26929044	0.100416	0.513372	5.45035	5.66e-06	0.000766162	3.33366	0.43806	0.538476	0.100416	13	95989469	R	II		IGR	opensea
cg21699602	-0.113972	0.65961	-5.45007	5.66e-06	0.000766258	3.33284	0.745089	0.631117	-0.113972	9	104610786	R	II		IGR	opensea
cg01647396	0.113934	0.566692	5.44952	5.67e-06	0.000767037	3.33128	0.481242	0.595176	0.113934	3	110095231	R	II		IGR	opensea
cg02124022	0.117178	0.56953	5.44857	5.69e-06	0.00076834	3.32855	0.481646	0.598824	0.117178	4	54974886	R	II		IGR	shore
cg12037100	0.135994	0.3387	5.44855	5.69e-06	0.00076834	3.32849	0.236704	0.372698	0.135994	1	190445640	F	II	BRINP3	5'UTR	opensea
cg06595903	-0.129734	0.446265	-5.44764	5.7e-06	0.000769382	3.32588	0.543566	0.413832	-0.129734	2	44585866	F	II	PREPL	5'UTR	shelf
cg16015593	-0.102743	0.483732	-5.44755	5.7e-06	0.000769382	3.32563	0.560789	0.458046	-0.102743	14	51794932	R	II		IGR	opensea
cg22747707	0.120189	0.731852	5.44679	5.71e-06	0.000770129	3.32345	0.64171	0.761899	0.120189	16	22009450	F	II	PDZD9	Body	opensea
cg06279296	0.119978	0.547211	5.44655	5.72e-06	0.000770129	3.32276	0.457228	0.577206	0.119978	10	601816	F	II	DIP2C	Body	opensea
cg21941547	0.115675	0.60259	5.44655	5.72e-06	0.000770129	3.32274	0.515834	0.631508	0.115675	7	92362138	F	II	CDK6	Body	opensea
cg25060385	0.119199	0.555214	5.44495	5.74e-06	0.000771398	3.31816	0.465815	0.585014	0.119199	21	39043447	R	II	KCNJ6	Body	shelf
cg05103917	0.133758	0.264542	5.44244	5.79e-06	0.000775219	3.31094	0.164224	0.297981	0.133758	4	111533547	F	II		IGR	shore
cg12198093	0.106972	0.575144	5.4414	5.8e-06	0.000777055	3.30796	0.494915	0.601887	0.106972	7	5217420	F	II		IGR	opensea
cg22160448	0.108145	0.549912	5.44107	5.81e-06	0.000777398	3.30701	0.468803	0.576948	0.108145	5	170734856	F	I	TLX3	TSS1500	shore
cg03667871	-0.10209	0.831778	-5.44106	5.81e-06	0.000777398	3.30698	0.908345	0.806256	-0.10209	1	198125222	R	II	NEK7	TSS1500	shore
cg11942207	0.108419	0.689888	5.44098	5.81e-06	0.000777431	3.30675	0.608573	0.716993	0.108419	13	98527743	F	II		IGR	opensea
cg00712841	0.110849	0.682079	5.43954	5.84e-06	0.000779821	3.30261	0.598942	0.709792	0.110849	5	37835548	F	II	GDNF	5'UTR	shore
cg11961212	0.101306	0.633341	5.43875	5.85e-06	0.000780503	3.30037	0.557362	0.658668	0.101306	13	101263029	F	II	TMTC4	Body	opensea
cg06165742	0.101446	0.877313	5.43645	5.89e-06	0.000783782	3.29377	0.801229	0.902674	0.101446	7	114297860	F	II	FOXP2	Body	opensea
cg08239858	0.121091	0.243373	5.4363	5.89e-06	0.000783848	3.29333	0.152555	0.273646	0.121091	5	2739131	F	I		IGR	island
cg01099497	-0.135141	0.478041	-5.43554	5.9e-06	0.000785259	3.29114	0.579396	0.444256	-0.135141	10	3969061	F	II		IGR	opensea
cg19684445	0.105039	0.625655	5.43549	5.9e-06	0.000785259	3.291	0.546876	0.651915	0.105039	6	126150758	F	II	NCOA7	5'UTR	opensea
cg20084184	-0.105782	0.57187	-5.43411	5.93e-06	0.000786677	3.28704	0.651207	0.545425	-0.105782	4	1148524	F	II		IGR	opensea
cg03267419	0.100198	0.687595	5.43292	5.95e-06	0.000788538	3.28361	0.612447	0.712645	0.100198	2	75423622	R	II	TACR1	Body	shelf
cg10858644	0.168151	0.735712	5.4328	5.95e-06	0.000788663	3.28327	0.609598	0.777749	0.168151	22	37345239	F	II		IGR	opensea
cg02719154	0.134242	0.299787	5.43264	5.95e-06	0.000788848	3.28283	0.199105	0.333347	0.134242	4	111533823	F	II		IGR	shore
cg24883607	-0.103699	0.874989	-5.43156	5.97e-06	0.000790632	3.27971	0.952763	0.849064	-0.103699	7	609506	F	I	PRKAR1B	Body	shore
cg00069391	0.103424	0.766879	5.43116	5.98e-06	0.000791265	3.27856	0.689311	0.792735	0.103424	7	3419305	F	II	SDK1	Body	opensea
cg10652915	0.108212	0.736861	5.43077	5.98e-06	0.000791285	3.27746	0.655702	0.763914	0.108212	10	130844860	R	II		IGR	opensea
cg08035151	0.104763	0.777277	5.42926	6.01e-06	0.000793305	3.27313	0.698705	0.803468	0.104763	6	31772251	R	II	LSM2	Body	shelf
cg01217923	0.139595	0.701276	5.42842	6.03e-06	0.000794532	3.27069	0.596579	0.736174	0.139595	19	12636821	F	II	ZNF564	3'UTR	opensea
cg19988354	-0.117036	0.530567	-5.42553	6.08e-06	0.000798861	3.26239	0.618345	0.501308	-0.117036	11	117042477	R	II		IGR	opensea
cg22035305	0.104734	0.744955	5.42548	6.08e-06	0.000798861	3.26226	0.666405	0.771138	0.104734	14	103844660	F	II		IGR	opensea
cg14405813	0.102092	0.559843	5.42458	6.09e-06	0.000800218	3.25968	0.483273	0.585366	0.102092	7	139414573	R	II	HIPK2	Body	shore
cg18995340	-0.103223	0.449891	-5.42381	6.11e-06	0.000801713	3.25746	0.527308	0.424085	-0.103223	8	23780352	R	II		IGR	opensea
cg27624162	0.105329	0.194006	5.42286	6.12e-06	0.000802897	3.25475	0.115009	0.220338	0.105329	2	111876008	R	II		IGR	island
cg07842677	-0.106803	0.743789	-5.41932	6.19e-06	0.000807831	3.24457	0.823892	0.717089	-0.106803	14	45556680	F	II	PRPF39	5'UTR	shelf
cg10310256	-0.116946	0.492037	-5.41873	6.2e-06	0.000808869	3.24288	0.579746	0.4628	-0.116946	14	52511992	F	II	NID2	Body	opensea
cg15188268	0.139163	0.639855	5.41869	6.2e-06	0.000808869	3.24276	0.535483	0.674645	0.139163	5	128795183	R	II	ADAMTS19	TSS1500	shore
cg01511166	-0.116806	0.555391	-5.41749	6.22e-06	0.000810771	3.23934	0.642995	0.526189	-0.116806	16	46683644	R	II		IGR	opensea
cg07778315	-0.121104	0.713684	-5.41645	6.24e-06	0.000811461	3.23633	0.804512	0.683408	-0.121104	12	133380627	R	II	GOLGA3	Body	shore
cg15605541	-0.117668	0.646851	-5.4152	6.26e-06	0.000813187	3.23275	0.735102	0.617434	-0.117668	2	242188543	F	II	HDLBP	Body	opensea
cg11962007	-0.10179	0.567377	-5.41416	6.28e-06	0.000813854	3.22977	0.643719	0.54193	-0.10179	2	101922922	F	II	RNF149	Body	shore
cg02918167	0.102895	0.757559	5.41325	6.3e-06	0.000814699	3.22716	0.680388	0.783283	0.102895	8	142329416	R	II		IGR	opensea
cg06540091	-0.104392	0.539934	-5.41311	6.3e-06	0.00081475	3.22675	0.618228	0.513836	-0.104392	4	129495258	F	II		IGR	opensea
cg06327814	-0.146579	0.562829	-5.41297	6.3e-06	0.000814778	3.22636	0.672763	0.526184	-0.146579	7	112122217	R	II	C7orf53	5'UTR	opensea
cg25795270	-0.126735	0.665219	-5.41013	6.35e-06	0.000817872	3.21821	0.760271	0.633536	-0.126735	2	127739255	F	II		IGR	opensea
cg01927745	0.120394	0.18612	5.40739	6.4e-06	0.000821514	3.21035	0.0958243	0.216218	0.120394	5	72677723	R	I		IGR	island
cg24797972	0.115426	0.315484	5.40535	6.44e-06	0.000824073	3.20449	0.228915	0.344341	0.115426	6	142367116	F	II		IGR	opensea
cg14500150	0.140213	0.724893	5.40449	6.46e-06	0.000824785	3.20201	0.619733	0.759946	0.140213	6	19836605	R	II	ID4	TSS1500	shore
cg06914123	0.121462	0.702688	5.40142	6.51e-06	0.000829378	3.19321	0.611592	0.733053	0.121462	6	1118862	F	II		IGR	opensea
cg08061006	0.102698	0.739909	5.40122	6.52e-06	0.000829708	3.19264	0.662885	0.765583	0.102698	15	33166283	R	II	FMN1	Body	opensea
cg04244818	-0.113076	0.573499	-5.40055	6.53e-06	0.000830738	3.19071	0.658306	0.54523	-0.113076	6	17098990	F	II		IGR	shelf
cg10449400	0.106882	0.815075	5.39978	6.55e-06	0.000831673	3.18848	0.734914	0.841796	0.106882	7	27401540	R	II		IGR	opensea
cg03428945	-0.106214	0.626382	-5.39942	6.55e-06	0.000831909	3.18747	0.706043	0.599829	-0.106214	12	125819597	F	II	TMEM132B	Body	shelf
cg12587919	0.107973	0.733082	5.39917	6.56e-06	0.000832328	3.18674	0.652102	0.760075	0.107973	1	85311624	R	II	LPAR3	Body	opensea
cg14856220	0.110751	0.775075	5.39845	6.57e-06	0.000833159	3.18467	0.692012	0.802763	0.110751	10	123353500	F	II	FGFR2	TSS200	shelf
cg02360547	-0.104805	0.468135	-5.39733	6.59e-06	0.00083502	3.18147	0.546738	0.441933	-0.104805	8	25337014	R	II	CDCA2	Body	opensea
cg03570636	0.130079	0.237039	5.39632	6.61e-06	0.000837042	3.17857	0.13948	0.269559	0.130079	5	2753375	F	II	C5orf38	Body	island
cg15683166	-0.103988	0.710636	-5.39549	6.63e-06	0.000838214	3.17619	0.788627	0.684639	-0.103988	10	124611000	R	II	FAM24B	5'UTR	opensea
cg08757868	-0.131683	0.654222	-5.39482	6.64e-06	0.000839366	3.17425	0.752985	0.621302	-0.131683	6	90832027	R	II	BACH2	5'UTR	opensea
cg24818690	0.110912	0.555386	5.39299	6.67e-06	0.000841909	3.16901	0.472202	0.583114	0.110912	16	48647055	F	II	MIR5095	Body	shelf
cg06359375	-0.127221	0.636793	-5.39154	6.7e-06	0.000844999	3.16486	0.732208	0.604988	-0.127221	22	26875804	R	II	HPS4	TSS200	shelf
cg19186409	-0.152106	0.552179	-5.39058	6.72e-06	0.000846325	3.1621	0.666258	0.514152	-0.152106	3	47647355	R	II	SMARCC1	Body	opensea
cg17692763	0.108419	0.62498	5.39046	6.72e-06	0.000846481	3.16175	0.543666	0.652085	0.108419	17	75178813	R	II	SEC14L1	Body	opensea
cg18700940	-0.101079	0.154233	-5.38687	6.79e-06	0.000851945	3.15143	0.230042	0.128964	-0.101079	17	43371099	F	II	MAP3K14	5'UTR	opensea
cg05091736	-0.128025	0.663055	-5.38674	6.8e-06	0.000852111	3.15107	0.759073	0.631048	-0.128025	17	14942129	F	II		IGR	opensea
cg15675198	-0.124	0.495019	-5.38646	6.8e-06	0.000852513	3.15026	0.58802	0.464019	-0.124	1	171686018	R	II	VAMP4	Body	opensea
cg06845853	-0.136153	0.441732	-5.38524	6.83e-06	0.000854486	3.14677	0.543847	0.407694	-0.136153	11	32461240	F	I	WIT1	Body	shore
cg06200966	-0.100812	0.678458	-5.38169	6.9e-06	0.000858219	3.13658	0.754067	0.653255	-0.100812	8	33539459	F	II		IGR	opensea
cg18549879	0.107208	0.556492	5.37975	6.93e-06	0.000861072	3.13102	0.476086	0.583294	0.107208	14	24087718	F	II		IGR	opensea
cg22823462	-0.133064	0.775072	-5.37925	6.94e-06	0.000861667	3.12956	0.874869	0.741806	-0.133064	6	16243376	F	II	GMPR	Body	opensea
cg02661810	0.109021	0.337888	5.37895	6.95e-06	0.000862096	3.12871	0.256122	0.365144	0.109021	2	38357835	F	II	CYP1B1-AS1	TSS1500	opensea
cg21871080	0.147019	0.712612	5.37721	6.99e-06	0.000864613	3.12372	0.602348	0.749367	0.147019	17	68100975	F	II	KCNJ16	5'UTR	opensea
cg11339582	0.118949	0.589618	5.37716	6.99e-06	0.000864613	3.12358	0.500406	0.619356	0.118949	6	140142896	F	II	LOC100132735	Body	opensea
cg03646189	0.204155	0.429436	5.37575	7.02e-06	0.000867185	3.11954	0.276319	0.480474	0.204155	5	2756101	R	I		IGR	island
cg20952426	0.106746	0.577635	5.37573	7.02e-06	0.000867185	3.11947	0.497576	0.604322	0.106746	2	233449283	F	II		IGR	opensea
cg18533201	0.114261	0.320178	5.37511	7.03e-06	0.000868167	3.11768	0.234483	0.348744	0.114261	8	97157453	F	I	GDF6	Body	island
cg02630646	0.141	0.589948	5.37463	7.04e-06	0.000868904	3.11631	0.484198	0.625198	0.141	2	202766600	F	II		IGR	opensea
cg03440981	0.151003	0.53558	5.37359	7.06e-06	0.000870627	3.11334	0.422328	0.573331	0.151003	9	127961907	F	II	RABEPK	TSS1500	shore
cg06903031	0.110881	0.576312	5.37256	7.08e-06	0.000872371	3.11038	0.493151	0.604033	0.110881	1	110644949	F	II		IGR	opensea
cg14686064	0.152958	0.590899	5.37236	7.08e-06	0.000872548	3.10981	0.476181	0.629139	0.152958	5	95806605	F	II	LOC101929710	Body	opensea
cg08500986	-0.127441	0.64893	-5.37226	7.09e-06	0.000872654	3.10952	0.744511	0.61707	-0.127441	9	98334734	R	II		IGR	opensea
cg10182095	0.11574	0.750205	5.37206	7.09e-06	0.000872854	3.10893	0.663399	0.77914	0.11574	19	40330405	F	II	FBL	Body	opensea
cg02765731	-0.101733	0.554147	-5.37201	7.09e-06	0.000872854	3.10879	0.630447	0.528714	-0.101733	12	83436797	R	II	TMTC2	Body	opensea
cg05628768	0.10223	0.688605	5.37149	7.1e-06	0.000873565	3.10732	0.611932	0.714162	0.10223	4	55899705	R	II		IGR	opensea
cg15937990	0.117917	0.746639	5.37119	7.11e-06	0.000874028	3.10646	0.658202	0.776118	0.117917	1	39764579	R	II	MACF1	Body	opensea
cg03424550	0.106718	0.809412	5.37055	7.12e-06	0.000874553	3.10461	0.729373	0.836091	0.106718	12	22032380	R	II	ABCC9	Body	opensea
cg14779456	-0.119867	0.770618	-5.37035	7.13e-06	0.000874553	3.10403	0.860518	0.740652	-0.119867	12	68833990	F	II	LOC100507195	Body	opensea
cg05722981	0.10749	0.204782	5.36991	7.13e-06	0.000875343	3.10278	0.124165	0.231655	0.10749	4	111533509	R	II		IGR	shore
cg10629173	-0.117217	0.628134	-5.36911	7.15e-06	0.000876654	3.10048	0.716047	0.59883	-0.117217	10	5576434	R	II		IGR	opensea
cg22075968	0.116833	0.754043	5.36751	7.18e-06	0.000878812	3.09588	0.666418	0.783251	0.116833	5	172108460	F	II	NEURL1B	Body	shore
cg12955539	0.104121	0.823807	5.36735	7.19e-06	0.000878953	3.09543	0.745716	0.849837	0.104121	19	39444822	R	II	FBXO17	5'UTR	shelf
cg07356798	-0.103252	0.211339	-5.36728	7.19e-06	0.000878953	3.09522	0.288778	0.185526	-0.103252	3	71628644	F	II	FOXP1	5'UTR	shore
cg03777459	0.12737	0.240356	5.367	7.19e-06	0.000879216	3.09442	0.144828	0.272198	0.12737	20	61051802	R	II	GATA5	TSS1500	island
cg07379508	0.103193	0.766485	5.36675	7.2e-06	0.000879708	3.09369	0.68909	0.792283	0.103193	2	171630114	R	II		IGR	shelf
cg19449934	0.104576	0.522929	5.36546	7.23e-06	0.000881497	3.09001	0.444497	0.549072	0.104576	17	60241428	F	II		IGR	opensea
cg00336149	0.10105	0.501768	5.3654	7.23e-06	0.000881497	3.08984	0.425981	0.52703	0.10105	3	53700195	F	II	CACNA1D	Body	opensea
cg06412669	0.126007	0.719731	5.36482	7.24e-06	0.000882561	3.08817	0.625226	0.751233	0.126007	17	78735550	R	II	RPTOR	Body	opensea
cg07436822	-0.11562	0.557122	-5.36461	7.24e-06	0.000882952	3.08756	0.643837	0.528217	-0.11562	12	105186454	R	II		IGR	opensea
cg12594648	0.109017	0.463494	5.36308	7.28e-06	0.000885186	3.08316	0.381732	0.490748	0.109017	2	68157113	R	II		IGR	opensea
cg04834758	0.115335	0.62459	5.36299	7.28e-06	0.000885186	3.0829	0.538089	0.653424	0.115335	10	82245726	R	II	TSPAN14	5'UTR	opensea
cg25552380	0.127243	0.568978	5.36211	7.3e-06	0.000885953	3.08039	0.473545	0.600788	0.127243	11	125838584	F	II	CDON	Body	opensea
cg00892393	0.102743	0.797113	5.35994	7.34e-06	0.000889148	3.07416	0.720056	0.822798	0.102743	16	1911525	R	II	C16orf73	Body	opensea
cg11624322	0.112551	0.615351	5.35944	7.35e-06	0.000889721	3.07272	0.530938	0.643489	0.112551	4	150597454	F	II		IGR	opensea
cg14689099	-0.11164	0.715189	-5.35863	7.37e-06	0.000890618	3.07041	0.798919	0.687279	-0.11164	9	114385118	F	II		IGR	opensea
cg03795219	0.141866	0.528163	5.35819	7.38e-06	0.000890901	3.06914	0.421763	0.563629	0.141866	13	47732605	R	II		IGR	opensea
cg14894743	-0.121942	0.698722	-5.35784	7.39e-06	0.000891175	3.06813	0.790178	0.668237	-0.121942	11	116831734	R	II	SIK3	Body	opensea
cg08371532	-0.111666	0.738445	-5.35614	7.42e-06	0.00089424	3.06327	0.822195	0.710529	-0.111666	5	172982357	F	I		IGR	opensea
cg00095523	0.127238	0.698082	5.35519	7.44e-06	0.000895379	3.06053	0.602653	0.729891	0.127238	12	115105485	R	II		IGR	island
cg21017748	-0.100674	0.390882	-5.35451	7.46e-06	0.000896141	3.05859	0.466387	0.365713	-0.100674	4	159742567	F	II	FNIP2	Body	opensea
cg10421498	0.116001	0.62121	5.3545	7.46e-06	0.000896141	3.05855	0.534209	0.650211	0.116001	6	126497227	F	II		IGR	opensea
cg17702388	0.121498	0.519386	5.35384	7.47e-06	0.000897115	3.05665	0.428262	0.54976	0.121498	19	16466480	F	I		IGR	island
cg26239541	-0.109101	0.657974	-5.3507	7.54e-06	0.000901583	3.04766	0.739799	0.630698	-0.109101	9	37964321	R	II	SHB	Body	opensea
cg21879236	-0.137627	0.703413	-5.34968	7.56e-06	0.000902963	3.04472	0.806633	0.669007	-0.137627	5	40227327	R	II		IGR	opensea
cg05484121	0.111962	0.713104	5.34905	7.58e-06	0.000903486	3.04293	0.629133	0.741095	0.111962	1	21107971	F	II	HP1BP3	5'UTR	opensea
cg14689537	0.141219	0.440536	5.34647	7.63e-06	0.000908029	3.03551	0.334622	0.475841	0.141219	10	94450866	R	II	HHEX	Body	shore
cg06218095	0.127411	0.704929	5.3461	7.64e-06	0.000908608	3.03445	0.609371	0.736782	0.127411	2	16126293	R	II		IGR	opensea
cg23662097	-0.11189	0.402149	-5.34595	7.65e-06	0.000908641	3.03402	0.486066	0.374176	-0.11189	3	4873008	F	II	ITPR1	Body	opensea
cg10802101	-0.14528	0.668241	-5.34439	7.68e-06	0.000911024	3.02955	0.777201	0.631921	-0.14528	3	31108835	R	II		IGR	opensea
cg16779321	-0.118157	0.753875	-5.34103	7.75e-06	0.000915749	3.01992	0.842492	0.724335	-0.118157	7	28530724	F	II	CREB5	5'UTR	opensea
cg11155035	-0.176874	0.703078	-5.34071	7.76e-06	0.000916156	3.019	0.835733	0.65886	-0.176874	8	131388450	R	II	ASAP1	5'UTR	opensea
cg15203881	0.108738	0.790859	5.33852	7.81e-06	0.000919108	3.01269	0.709306	0.818044	0.108738	5	151337400	R	II	CTB-12O2.1	TSS1500	opensea
cg05875410	0.123861	0.213619	5.33756	7.83e-06	0.000920379	3.00996	0.120723	0.244584	0.123861	16	51187572	R	II		IGR	island
cg17676587	-0.115748	0.697209	-5.33694	7.85e-06	0.000921455	3.00816	0.78402	0.668272	-0.115748	7	98638762	R	II	SMURF1	Body	opensea
cg01225950	0.115697	0.535248	5.33652	7.86e-06	0.00092211	3.00698	0.448476	0.564173	0.115697	4	72637482	F	II	GC	Body	opensea
cg09726342	-0.106685	0.473281	-5.33579	7.87e-06	0.000922978	3.00486	0.553294	0.446609	-0.106685	3	149336129	R	II	WWTR1	Body	opensea
cg07963705	-0.109525	0.708721	-5.33439	7.91e-06	0.000925353	3.00085	0.790865	0.68134	-0.109525	10	33212865	R	II	ITGB1	Body	opensea
cg15934776	0.146716	0.473813	5.33434	7.91e-06	0.000925353	3.00072	0.363776	0.510492	0.146716	2	100170917	R	I	AFF3	Body	opensea
cg26240393	-0.103369	0.502449	-5.33387	7.92e-06	0.000926012	2.99935	0.579975	0.476607	-0.103369	8	2369721	R	II		IGR	opensea
cg22491106	-0.108023	0.564068	-5.33331	7.93e-06	0.000926805	2.99775	0.645085	0.537062	-0.108023	8	2369742	R	II		IGR	opensea
cg26806627	0.101273	0.446853	5.33181	7.96e-06	0.0009286	2.99345	0.370898	0.472171	0.101273	3	23857449	F	II	UBE2E1	Body	opensea
cg03944422	-0.105233	0.679003	-5.33092	7.98e-06	0.000929593	2.9909	0.757928	0.652694	-0.105233	13	40689506	F	II		IGR	opensea
cg17727125	0.119469	0.788423	5.3307	7.99e-06	0.00092964	2.99026	0.698821	0.81829	0.119469	8	38441156	F	II		IGR	opensea
cg24080199	0.111094	0.525394	5.32944	8.02e-06	0.000930586	2.98665	0.442073	0.553167	0.111094	8	56874063	R	II	LYN	Body	opensea
cg12058390	-0.111298	0.286815	-5.32883	8.03e-06	0.000930924	2.9849	0.370288	0.258991	-0.111298	7	4885521	F	I	RADIL	Body	opensea
cg16489926	-0.100142	0.377072	-5.32773	8.06e-06	0.000932529	2.98175	0.452178	0.352036	-0.100142	18	64271341	R	II	CDH19	TSS200	opensea
cg07211884	-0.119428	0.368316	-5.32772	8.06e-06	0.000932529	2.98173	0.457887	0.338459	-0.119428	7	47709221	F	II		IGR	opensea
cg23978724	-0.109116	0.643777	-5.32736	8.07e-06	0.000932947	2.98068	0.725614	0.616498	-0.109116	2	177446447	R	II		IGR	opensea
cg18232344	0.101487	0.488397	5.32705	8.07e-06	0.000933534	2.9798	0.412282	0.513769	0.101487	1	21012066	F	II	KIF17	Body	opensea
cg10954073	0.120457	0.690228	5.32448	8.13e-06	0.000937019	2.97244	0.599885	0.720342	0.120457	7	43776313	R	II		IGR	opensea
cg17198994	0.103478	0.503586	5.32386	8.15e-06	0.000937615	2.97063	0.425978	0.529456	0.103478	3	192129276	R	II	FGF12	Body	shore
cg13038007	0.109927	0.707004	5.32352	8.16e-06	0.000937898	2.96966	0.624559	0.734486	0.109927	2	72498492	R	II	EXOC6B	Body	opensea
cg25021613	0.115674	0.654776	5.32289	8.17e-06	0.000937899	2.96786	0.568021	0.683694	0.115674	10	20114755	R	II	PLXDC2	Body	opensea
cg05967673	0.116017	0.645042	5.32274	8.18e-06	0.000937899	2.96744	0.55803	0.674046	0.116017	6	47654456	R	II	ADGRF2	Body	opensea
cg21706229	0.124232	0.354408	5.32253	8.18e-06	0.000937899	2.96685	0.261234	0.385466	0.124232	17	70112877	F	II		IGR	island
cg10488436	-0.1281	0.737566	-5.32139	8.21e-06	0.000939201	2.96357	0.833641	0.705541	-0.1281	21	47511807	F	II		IGR	opensea
cg15539824	-0.142038	0.673899	-5.32115	8.21e-06	0.000939429	2.96288	0.780427	0.638389	-0.142038	18	70902771	F	II	LOC400655	Body	opensea
cg27372063	0.109821	0.518989	5.3207	8.22e-06	0.000939891	2.96159	0.436622	0.546444	0.109821	7	75601901	F	II	POR	Body	opensea
cg13030981	0.110106	0.645733	5.32032	8.23e-06	0.000940534	2.96049	0.563154	0.67326	0.110106	11	3859306	F	II	RHOG	5'UTR	shelf
cg09255968	0.113585	0.738273	5.31899	8.26e-06	0.000942483	2.95669	0.653084	0.766669	0.113585	10	60787807	F	II		IGR	opensea
cg22098429	0.101112	0.427735	5.3185	8.28e-06	0.000943276	2.95526	0.351902	0.453013	0.101112	2	166467280	R	II	CSRNP3	Body	opensea
cg24833994	-0.10067	0.587767	-5.31789	8.29e-06	0.000943747	2.95353	0.66327	0.562599	-0.10067	21	38020254	F	II		IGR	opensea
cg05763558	-0.116339	0.420782	-5.31693	8.31e-06	0.000945483	2.95078	0.508036	0.391697	-0.116339	1	97850027	F	II	DPYD	Body	opensea
cg26925077	-0.137274	0.626669	-5.31679	8.32e-06	0.000945679	2.95038	0.729624	0.59235	-0.137274	12	49912873	R	II	SPATS2	ExonBnd	opensea
cg05193584	0.128284	0.635316	5.31514	8.36e-06	0.000948455	2.94562	0.539103	0.667387	0.128284	6	158302208	R	II	SNX9	Body	opensea
cg26624021	0.123333	0.521642	5.31444	8.37e-06	0.000949078	2.94362	0.429142	0.552475	0.123333	16	56995739	R	II	CETP	TSS200	opensea
cg16444607	-0.13733	0.556061	-5.31212	8.43e-06	0.000952351	2.93698	0.659058	0.521728	-0.13733	2	173061858	F	II		IGR	opensea
cg04883751	-0.17744	0.497191	-5.31139	8.45e-06	0.000953214	2.93488	0.630271	0.452831	-0.17744	2	106013169	F	II	FHL2	ExonBnd	shore
cg20379470	0.108274	0.83163	5.3096	8.49e-06	0.000955781	2.92974	0.750425	0.858699	0.108274	2	47946184	R	II		IGR	opensea
cg03161370	-0.120578	0.706069	-5.30948	8.49e-06	0.000955954	2.92941	0.796502	0.675924	-0.120578	9	123944670	R	II	RAB14	Body	opensea
cg21521230	-0.107968	0.692545	-5.30922	8.5e-06	0.000955954	2.92864	0.773521	0.665553	-0.107968	6	33288635	R	II	DAXX	Body	shore
cg07136158	0.110677	0.696777	5.30909	8.5e-06	0.000955954	2.92829	0.61377	0.724446	0.110677	10	74647686	R	II		IGR	opensea
cg00974204	-0.102164	0.412182	-5.30837	8.52e-06	0.00095757	2.92621	0.488805	0.386641	-0.102164	15	71057242	R	II	UACA	TSS1500	shore
cg12211856	0.113728	0.217876	5.30736	8.55e-06	0.000959202	2.92333	0.13258	0.246308	0.113728	1	243646691	R	II	SDCCAG8	Body	island
cg07876162	0.112961	0.491533	5.30735	8.55e-06	0.000959202	2.9233	0.406812	0.519773	0.112961	19	728176	R	I	PALM	Body	island
cg08936645	-0.130033	0.378323	-5.30693	8.56e-06	0.000959757	2.92207	0.475847	0.345814	-0.130033	4	37910273	R	I	TBC1D1	Body	opensea
cg08051371	-0.112882	0.579572	-5.30491	8.61e-06	0.00096318	2.9163	0.664233	0.551351	-0.112882	17	80749667	R	II	TBCD	Body	opensea
cg23927415	0.10896	0.864052	5.30405	8.63e-06	0.000965007	2.91381	0.782332	0.891292	0.10896	4	38240050	R	II		IGR	opensea
cg06214994	0.103539	0.771069	5.30162	8.69e-06	0.000969268	2.90686	0.693415	0.796954	0.103539	10	8955880	R	II	LOC105755953	ExonBnd	opensea
cg26639985	0.114898	0.47289	5.30119	8.7e-06	0.000970147	2.90561	0.386717	0.501615	0.114898	5	43393964	R	II	CCL28	Body	shelf
cg23609402	-0.129853	0.238944	-5.30049	8.72e-06	0.000970958	2.90362	0.336334	0.206481	-0.129853	19	7243150	F	II	INSR	Body	opensea
cg01782668	-0.125926	0.691777	-5.30039	8.72e-06	0.00097096	2.90332	0.786221	0.660295	-0.125926	4	148947436	F	II	ARHGAP10	Body	opensea
cg02098293	0.14232	0.641661	5.30034	8.72e-06	0.00097096	2.90318	0.534921	0.677241	0.14232	7	106709269	R	II	PRKAR2B	Body	opensea
cg02357751	0.104833	0.369222	5.2998	8.74e-06	0.000971569	2.90164	0.290598	0.395431	0.104833	22	19710880	R	I	GP1BB	TSS200	island
cg03678360	-0.109976	0.838623	-5.2993	8.75e-06	0.000972153	2.9002	0.921105	0.811129	-0.109976	7	28530438	R	II	CREB5	5'UTR	opensea
cg07602008	-0.144729	0.833827	-5.29895	8.76e-06	0.00097235	2.89918	0.942374	0.797645	-0.144729	1	86048479	R	II	CYR61	Body	shore
cg15259593	-0.128712	0.612592	-5.29592	8.83e-06	0.000976662	2.8905	0.709126	0.580414	-0.128712	13	36050705	R	II	MAB21L1	1stExon	shore
cg08123411	-0.113817	0.614776	-5.29508	8.86e-06	0.000978085	2.88809	0.700138	0.586321	-0.113817	1	231013064	F	II	LOC101927604	Body	opensea
cg00069642	0.115644	0.488661	5.295	8.86e-06	0.000978168	2.88786	0.401928	0.517572	0.115644	5	141062490	R	II	ARAP3	TSS1500	opensea
cg18924562	0.1051	0.533921	5.29426	8.88e-06	0.000979129	2.88574	0.455097	0.560196	0.1051	12	10242785	R	II	CLEC1A	Body	opensea
cg18835076	0.107018	0.787399	5.29318	8.9e-06	0.000980805	2.88264	0.707136	0.814154	0.107018	2	39222340	R	II	SOS1	Body	opensea
cg04581294	0.107433	0.82512	5.29276	8.91e-06	0.000981529	2.88145	0.744545	0.851979	0.107433	5	170884004	F	II	FGF18	3'UTR	shore
cg00095491	-0.103857	0.498816	-5.29051	8.97e-06	0.000985411	2.87499	0.576708	0.472851	-0.103857	8	42325225	R	II	SLC20A2	Body	opensea
cg26473818	0.122417	0.675952	5.28919	9.01e-06	0.000988003	2.87121	0.584139	0.706556	0.122417	11	13945715	F	II		IGR	opensea
cg20760057	0.107592	0.611083	5.28909	9.01e-06	0.000988125	2.87093	0.530389	0.637981	0.107592	6	130017522	R	II	ARHGAP18	Body	opensea
cg03109841	-0.107838	0.623404	-5.28823	9.03e-06	0.000989103	2.86847	0.704282	0.596445	-0.107838	17	73007443	R	II	ICT1	TSS1500	shore
cg19768229	0.107689	0.528807	5.28696	9.07e-06	0.000990838	2.8648	0.448041	0.555729	0.107689	5	60615309	R	II		IGR	opensea
cg13470063	0.100688	0.568151	5.28599	9.09e-06	0.000992571	2.86203	0.492635	0.593323	0.100688	1	43766206	R	II	TIE1	TSS1500	opensea
cg25784969	-0.122269	0.429102	-5.28593	9.09e-06	0.00099258	2.86187	0.520804	0.398535	-0.122269	6	144585696	R	II		IGR	opensea
cg16499677	0.107109	0.701599	5.28504	9.12e-06	0.00099441	2.8593	0.621267	0.728376	0.107109	14	58599692	F	I	C14orf37	Body	opensea
cg02652503	-0.106385	0.741803	-5.28373	9.15e-06	0.000997522	2.85554	0.821592	0.715207	-0.106385	15	63287758	R	II		IGR	opensea
cg06689734	0.111871	0.800065	5.2837	9.15e-06	0.000997522	2.85546	0.716162	0.828032	0.111871	7	73910349	R	II	GTF2IRD1	5'UTR	opensea
cg01300942	-0.102525	0.55479	-5.28345	9.16e-06	0.000997806	2.85474	0.631684	0.529158	-0.102525	11	61109877	F	II	TKFC	Body	shelf
cg11943574	0.124234	0.702301	5.28322	9.16e-06	0.000998065	2.8541	0.609126	0.73336	0.124234	10	90170867	F	II	RNLS	Body	opensea
cg20890687	-0.105743	0.575891	-5.28157	9.21e-06	0.00100012	2.84934	0.655199	0.549456	-0.105743	12	27820669	F	II	PPFIBP1	Body	opensea
cg04361710	-0.100906	0.265956	-5.28127	9.22e-06	0.00100051	2.8485	0.341636	0.24073	-0.100906	1	78548259	F	II	GIPC2	Body	opensea
cg14645721	0.103983	0.810409	5.28017	9.24e-06	0.00100267	2.84534	0.732421	0.836405	0.103983	17	78163589	R	I	CARD14	Body	shore
cg20204986	-0.110156	0.474551	-5.28012	9.25e-06	0.00100267	2.84519	0.557169	0.447012	-0.110156	11	32448067	F	II	WT1	Body	shore
cg03175652	0.129596	0.867499	5.27928	9.27e-06	0.00100346	2.84279	0.770302	0.899898	0.129596	2	66670114	F	II	MEIS1	Body	shelf
cg09022607	0.118498	0.413749	5.2787	9.28e-06	0.00100447	2.84112	0.324876	0.443374	0.118498	10	114712695	R	I	TCF7L2	Body	shore
cg01988966	0.107946	0.756728	5.27703	9.33e-06	0.00100746	2.83635	0.675768	0.783714	0.107946	10	60940319	F	II	PHYHIPL	Body	shelf
cg25358534	0.112122	0.596562	5.27611	9.35e-06	0.00100837	2.8337	0.51247	0.624592	0.112122	20	54044994	R	II	LINC01441	TSS1500	opensea
cg03343190	0.155466	0.59522	5.27578	9.36e-06	0.00100903	2.83276	0.478621	0.634087	0.155466	7	33525946	R	II	BBS9	Body	opensea
cg06600444	0.139049	0.681741	5.27411	9.41e-06	0.00101214	2.82795	0.577455	0.716504	0.139049	3	182041573	F	II		IGR	opensea
cg13160333	0.10136	0.743959	5.27389	9.41e-06	0.00101232	2.82733	0.667939	0.769299	0.10136	1	245002976	R	II	COX20	Body	shelf
cg06430632	0.106415	0.6469	5.27196	9.47e-06	0.00101621	2.82179	0.567088	0.673504	0.106415	6	166746926	F	I	SFT2D1	Body	opensea
cg16293892	0.1324	0.724309	5.27133	9.48e-06	0.00101731	2.81998	0.625009	0.757409	0.1324	5	77142620	R	I		IGR	shore
cg13814644	-0.113331	0.681016	-5.27112	9.49e-06	0.00101778	2.81938	0.766014	0.652684	-0.113331	10	75861914	F	II	VCL	Body	opensea
cg20588519	-0.144605	0.452375	-5.26792	9.58e-06	0.00102361	2.81022	0.560828	0.416223	-0.144605	16	73094179	F	II		IGR	shore
cg17336139	0.104655	0.334354	5.26688	9.61e-06	0.00102521	2.80722	0.255863	0.360518	0.104655	22	22901648	R	I	PRAME	TSS200	island
cg23843597	-0.102806	0.630132	-5.2667	9.61e-06	0.00102558	2.80672	0.707237	0.604431	-0.102806	7	16473518	F	II		IGR	opensea
cg10784866	-0.117519	0.719494	-5.26633	9.62e-06	0.00102629	2.80566	0.807633	0.690114	-0.117519	3	10378024	F	II	ATP2B2	Body	opensea
cg25954484	0.105742	0.720423	5.26596	9.63e-06	0.00102689	2.80459	0.641116	0.746858	0.105742	3	42676668	R	II	NKTR	Body	opensea
cg16734845	-0.125475	0.801147	-5.26584	9.64e-06	0.00102694	2.80425	0.895254	0.769779	-0.125475	15	44781962	F	II	CTDSPL2	Body	opensea
cg00613216	0.101479	0.658962	5.26552	9.64e-06	0.0010273	2.80333	0.582853	0.684331	0.101479	12	71031290	F	II	PTPRB	TSS200	opensea
cg11758637	0.100774	0.761875	5.26518	9.65e-06	0.00102799	2.80237	0.686295	0.787069	0.100774	10	4162869	R	II		IGR	opensea
cg00066640	-0.112456	0.418605	-5.26326	9.71e-06	0.00103205	2.79687	0.502946	0.390491	-0.112456	15	44251516	R	II	FRMD5	Body	opensea
cg15784635	0.109398	0.798866	5.26321	9.71e-06	0.00103206	2.79671	0.716817	0.826215	0.109398	6	30010145	R	II	NCRNA00171	Body	opensea
cg00992796	0.117759	0.564274	5.26196	9.74e-06	0.0010343	2.79313	0.475955	0.593714	0.117759	11	59624935	R	II	TCN1	Body	opensea
cg15468045	0.126881	0.808622	5.26066	9.78e-06	0.00103682	2.78941	0.713462	0.840342	0.126881	2	66672299	R	II	MEIS1	Body	shore
cg07452625	0.129657	0.710943	5.25965	9.81e-06	0.00103827	2.78651	0.6137	0.743357	0.129657	16	89598568	R	II	SPG7	Body	opensea
cg01274247	-0.100111	0.456567	-5.25957	9.81e-06	0.00103827	2.78628	0.53165	0.431539	-0.100111	7	106454154	R	II		IGR	opensea
cg13978690	-0.104857	0.728154	-5.25772	9.86e-06	0.00104267	2.78096	0.806797	0.701939	-0.104857	11	47431593	F	II	SLC39A13	5'UTR	shore
cg03760309	-0.124235	0.381067	-5.25669	9.89e-06	0.00104345	2.77803	0.474244	0.350008	-0.124235	17	57923201	R	II		IGR	opensea
cg10665071	-0.104786	0.599662	-5.25637	9.9e-06	0.00104388	2.7771	0.678252	0.573466	-0.104786	7	157198699	R	II	DNAJB6	Body	shelf
cg02117095	0.111831	0.566158	5.25578	9.92e-06	0.00104549	2.77543	0.482285	0.594116	0.111831	18	52520188	R	II	RAB27B	5'UTR	opensea
cg14880184	-0.10535	0.497482	-5.25572	9.92e-06	0.00104553	2.77524	0.576494	0.471144	-0.10535	18	19758221	F	II	GATA6	Body	shore
cg26872588	-0.10618	0.748744	-5.25551	9.93e-06	0.00104559	2.77465	0.828379	0.722199	-0.10618	1	230992820	F	II	C1orf198	Body	opensea
cg15565987	-0.159068	0.511283	-5.25483	9.95e-06	0.00104654	2.77269	0.630584	0.471516	-0.159068	1	89357945	F	II	GTF2B	TSS1500	shore
cg19696822	-0.115567	0.57154	-5.25292	1e-05	0.00104995	2.76721	0.658215	0.542648	-0.115567	9	97506085	F	II	C9orf3	5'UTR	opensea
cg06042826	-0.111888	0.431569	-5.25239	1e-05	0.00105094	2.7657	0.515485	0.403597	-0.111888	3	70048672	R	II		IGR	opensea
cg04018282	-0.100398	0.282401	-5.25137	1e-05	0.00105238	2.76277	0.3577	0.257302	-0.100398	11	85863245	R	II		IGR	opensea
cg22963750	0.103689	0.482824	5.25098	1.01e-05	0.00105313	2.76165	0.405058	0.508747	0.103689	12	4581520	F	II		IGR	opensea
cg09657114	0.12577	0.637532	5.24945	1.01e-05	0.00105629	2.75726	0.543204	0.668974	0.12577	15	62853598	R	II		IGR	opensea
cg20244768	-0.111127	0.293877	-5.24822	1.01e-05	0.00105794	2.75374	0.377222	0.266095	-0.111127	20	13010735	F	II	SPTLC3	Body	opensea
cg26343001	0.136724	0.548499	5.24657	1.02e-05	0.00106162	2.74901	0.445956	0.58268	0.136724	12	115104274	F	I		IGR	shore
cg06288684	0.121474	0.697665	5.24547	1.02e-05	0.00106362	2.74587	0.606559	0.728033	0.121474	9	96718643	F	II	BARX1	TSS1500	shore
cg25162705	-0.100949	0.571063	-5.24389	1.03e-05	0.00106622	2.74133	0.646775	0.545826	-0.100949	10	119333058	R	II		IGR	opensea
cg21965723	0.102157	0.695403	5.24239	1.03e-05	0.00106992	2.73704	0.618785	0.720942	0.102157	7	73800612	R	II	CLIP2	Body	opensea
cg19200700	-0.114652	0.624877	-5.24194	1.03e-05	0.00107118	2.73574	0.710866	0.596214	-0.114652	20	52804942	R	II		IGR	opensea
cg19183248	0.102872	0.807068	5.24179	1.03e-05	0.00107134	2.73531	0.729914	0.832786	0.102872	4	152364959	R	II	FAM160A1	5'UTR	opensea
cg27534278	0.138411	0.632295	5.24084	1.04e-05	0.00107321	2.7326	0.528486	0.666898	0.138411	3	157074302	F	II	VEPH1	Body	opensea
cg06493207	0.128822	0.699838	5.24071	1.04e-05	0.00107332	2.73221	0.603221	0.732044	0.128822	5	174160825	F	II		IGR	shore
cg14906492	-0.105358	0.390549	-5.23946	1.04e-05	0.00107595	2.72864	0.469567	0.364209	-0.105358	4	129279899	F	II		IGR	opensea
cg09505476	-0.152622	0.533537	-5.23937	1.04e-05	0.00107595	2.72838	0.648003	0.495381	-0.152622	7	133621014	F	II	EXOC4	Body	opensea
cg25362585	0.10966	0.792428	5.23771	1.05e-05	0.00107971	2.72362	0.710182	0.819843	0.10966	1	3320431	F	I	PRDM16	Body	shore
cg23709968	-0.108693	0.668916	-5.23599	1.05e-05	0.001083	2.71868	0.750436	0.641743	-0.108693	16	52655083	R	II		IGR	opensea
cg14503204	0.129425	0.355501	5.23524	1.05e-05	0.00108425	2.71655	0.258433	0.387858	0.129425	8	14017320	F	II	SGCZ	Body	opensea
cg26898008	0.106727	0.811962	5.23493	1.05e-05	0.00108447	2.71565	0.731917	0.838644	0.106727	2	75040167	F	II		IGR	opensea
cg12577414	-0.114349	0.477754	-5.23463	1.05e-05	0.0010851	2.7148	0.563516	0.449167	-0.114349	4	170055158	F	II	SH3RF1	Body	opensea
cg23400942	0.123507	0.62971	5.23415	1.06e-05	0.00108632	2.71341	0.53708	0.660586	0.123507	5	37835684	F	II	GDNF	TSS1500	shore
cg02918093	0.110715	0.792884	5.23362	1.06e-05	0.00108745	2.71188	0.709847	0.820562	0.110715	16	10717941	F	II		IGR	shelf
cg07213242	-0.144639	0.801647	-5.233	1.06e-05	0.00108871	2.71011	0.910126	0.765488	-0.144639	10	36513896	R	II		IGR	opensea
cg00517612	0.113219	0.808337	5.23286	1.06e-05	0.00108879	2.70972	0.723422	0.836641	0.113219	6	169225555	F	II		IGR	shore
cg14043540	-0.10885	0.64589	-5.232	1.06e-05	0.00109041	2.70727	0.727528	0.618677	-0.10885	7	101171145	R	II	COL26A1	Body	opensea
cg05791025	-0.103507	0.486202	-5.23078	1.07e-05	0.00109308	2.70377	0.563833	0.460326	-0.103507	3	123535580	R	II	MYLK	5'UTR	opensea
cg20936107	0.101633	0.501902	5.22779	1.08e-05	0.00109982	2.69518	0.425677	0.52731	0.101633	17	37688455	R	II	CDK12	3'UTR	opensea
cg02274528	-0.104832	0.386421	-5.22772	1.08e-05	0.00109982	2.695	0.465044	0.360213	-0.104832	5	138474644	F	II	SIL1	5'UTR	opensea
cg04305469	-0.126564	0.380035	-5.22769	1.08e-05	0.00109982	2.6949	0.474958	0.348394	-0.126564	1	95205334	R	II	LINC01057	Body	opensea
cg04015122	0.102544	0.820771	5.22717	1.08e-05	0.00110013	2.6934	0.743863	0.846407	0.102544	6	70040888	F	II	ADGRB3	Body	opensea
cg02739893	0.107813	0.744648	5.22645	1.08e-05	0.00110123	2.69135	0.663789	0.771602	0.107813	15	44270022	F	II	FRMD5	Body	opensea
cg17782547	-0.120559	0.481542	-5.22643	1.08e-05	0.00110123	2.69128	0.571961	0.451402	-0.120559	10	69896013	R	II	MYPN	ExonBnd	opensea
cg01336524	-0.116776	0.564233	-5.22598	1.08e-05	0.00110204	2.69001	0.651815	0.535039	-0.116776	5	31106458	F	II		IGR	opensea
cg27663468	-0.153519	0.25818	-5.22523	1.08e-05	0.00110366	2.68784	0.373319	0.2198	-0.153519	10	12313131	R	II		IGR	opensea
cg21545013	0.119569	0.678443	5.22447	1.09e-05	0.00110545	2.68567	0.588767	0.708336	0.119569	1	8407891	R	II		IGR	shelf
cg13860360	-0.103541	0.796838	-5.22371	1.09e-05	0.00110671	2.68348	0.874494	0.770953	-0.103541	13	33846010	F	II	STARD13	Body	opensea
cg26664583	-0.173165	0.74002	-5.22158	1.09e-05	0.0011115	2.67738	0.869894	0.696729	-0.173165	1	225888118	F	II		IGR	opensea
cg21040686	-0.105991	0.661647	-5.2201	1.1e-05	0.00111439	2.67315	0.741141	0.63515	-0.105991	18	19779943	F	II	GATA6	Body	shore
cg00038681	-0.101565	0.322856	-5.21991	1.1e-05	0.00111461	2.6726	0.39903	0.297465	-0.101565	3	77517922	R	II	ROBO2	5'UTR	opensea
cg15695045	0.110571	0.485596	5.21928	1.1e-05	0.00111595	2.67081	0.402667	0.513238	0.110571	1	204330069	F	II	PLEKHA6	TSS1500	opensea
cg23951221	-0.11334	0.617994	-5.21898	1.1e-05	0.0011166	2.66995	0.702999	0.589659	-0.11334	1	23802010	R	II	ASAP3	Body	opensea
cg26131999	0.111401	0.762567	5.21887	1.1e-05	0.00111668	2.66963	0.679017	0.790418	0.111401	5	142506430	R	II	ARHGAP26	Body	opensea
cg27109947	-0.113081	0.337082	-5.21867	1.1e-05	0.00111699	2.66905	0.421893	0.308812	-0.113081	4	126354776	F	II	FAT4	Body	opensea
cg22575127	-0.118734	0.671255	-5.21801	1.11e-05	0.00111851	2.66716	0.760306	0.641572	-0.118734	10	131330739	R	II	MGMT	Body	opensea
cg16937168	-0.118933	0.430873	-5.21738	1.11e-05	0.00112008	2.66536	0.520073	0.401139	-0.118933	2	241936844	F	II	SNED1	TSS1500	shore
cg15651884	0.101508	0.701054	5.21721	1.11e-05	0.0011204	2.66488	0.624923	0.726431	0.101508	18	19799634	R	II		IGR	opensea
cg00207226	0.105929	0.574835	5.21609	1.11e-05	0.00112286	2.66167	0.495388	0.601317	0.105929	5	126407100	F	II	FLJ44606	5'UTR	shore
cg13326118	0.121016	0.553941	5.21571	1.11e-05	0.00112364	2.66057	0.463179	0.584195	0.121016	10	73867155	F	II	ASCC1	Body	opensea
cg21184711	0.10106	0.53991	5.21533	1.11e-05	0.00112419	2.65947	0.464115	0.565175	0.10106	7	122488330	F	II	CADPS2	Body	opensea
cg08189223	0.124776	0.668224	5.21382	1.12e-05	0.00112682	2.65517	0.574642	0.699418	0.124776	7	144107509	R	II	NOBOX	TSS200	opensea
cg02867696	0.114784	0.56731	5.21171	1.13e-05	0.0011318	2.64911	0.481223	0.596006	0.114784	3	55518396	F	II	WNT5A	Body	shore
cg00126148	0.133778	0.241457	5.21147	1.13e-05	0.00113216	2.64843	0.141124	0.274902	0.133778	4	111533517	F	II		IGR	shore
cg21306761	-0.106316	0.463635	-5.21124	1.13e-05	0.00113274	2.64776	0.543372	0.437056	-0.106316	6	132452801	F	II		IGR	opensea
cg05540242	-0.121398	0.491117	-5.21093	1.13e-05	0.00113302	2.64687	0.582165	0.460768	-0.121398	5	126347733	F	II	2022-03-03	5'UTR	opensea
cg07576931	-0.108704	0.328227	-5.20889	1.14e-05	0.00113705	2.64102	0.409756	0.301051	-0.108704	8	117530081	R	II		IGR	opensea
cg07343476	-0.120501	0.635737	-5.20881	1.14e-05	0.00113705	2.6408	0.726114	0.605612	-0.120501	10	120668265	F	II		IGR	opensea
cg08093026	0.108277	0.542079	5.20873	1.14e-05	0.00113712	2.64057	0.460871	0.569148	0.108277	15	50406796	F	II	ATP8B4	5'UTR	opensea
cg08023670	0.113543	0.597014	5.20849	1.14e-05	0.00113755	2.63989	0.511857	0.6254	0.113543	2	183982265	R	II	NUP35	1stExon	opensea
cg04196110	0.112933	0.75321	5.2084	1.14e-05	0.00113755	2.63961	0.66851	0.781444	0.112933	12	115129287	F	II		IGR	shore
cg11862110	-0.108242	0.538837	-5.20812	1.14e-05	0.00113762	2.63883	0.620018	0.511777	-0.108242	3	13579659	F	II		IGR	opensea
cg22401352	0.128637	0.613765	5.20763	1.14e-05	0.00113823	2.63743	0.517287	0.645924	0.128637	19	54288619	R	II		IGR	opensea
cg09637145	0.101373	0.688615	5.20744	1.14e-05	0.00113855	2.63687	0.612585	0.713958	0.101373	22	38254334	R	II	EIF3L	Body	opensea
cg26051491	-0.105363	0.823098	-5.20732	1.14e-05	0.00113865	2.63652	0.90212	0.796757	-0.105363	5	88610993	F	II		IGR	opensea
cg02093168	0.122471	0.678789	5.20727	1.14e-05	0.00113865	2.63639	0.586935	0.709407	0.122471	11	1647038	F	II	HCCA2	Body	opensea
cg00940243	-0.110786	0.670786	-5.207	1.14e-05	0.00113893	2.63561	0.753875	0.643089	-0.110786	7	137668356	R	II	CREB3L2	Body	opensea
cg07524018	0.105988	0.570981	5.20656	1.14e-05	0.00113989	2.63437	0.49149	0.597478	0.105988	3	181966501	F	II		IGR	opensea
cg14915033	0.104587	0.706125	5.20587	1.15e-05	0.00114175	2.63238	0.627684	0.732271	0.104587	11	59928289	F	II		IGR	opensea
cg23369670	0.109332	0.479951	5.20586	1.15e-05	0.00114175	2.63234	0.397952	0.507284	0.109332	14	104171944	R	II	XRCC3	Body	opensea
cg03796567	-0.100255	0.50564	-5.20571	1.15e-05	0.00114209	2.63191	0.580831	0.480576	-0.100255	2	209353791	R	II	PTH2R	Body	opensea
cg09125377	0.115837	0.77233	5.2043	1.15e-05	0.00114455	2.62789	0.685452	0.801289	0.115837	18	19994863	F	II	CTAGE1	3'UTR	opensea
cg15497746	0.118921	0.551373	5.20331	1.15e-05	0.00114583	2.62504	0.462183	0.581103	0.118921	3	133863401	R	II		IGR	opensea
cg23052055	0.127835	0.346506	5.20248	1.16e-05	0.00114764	2.62266	0.250629	0.378464	0.127835	1	3606042	R	II	TP73	TSS1500	shore
cg09550083	0.152833	0.78453	5.20245	1.16e-05	0.00114764	2.62257	0.669905	0.822738	0.152833	2	66672337	R	II	MEIS1	Body	shore
cg00685573	0.100904	0.798129	5.20243	1.16e-05	0.00114764	2.62253	0.722451	0.823355	0.100904	14	79742823	R	II	NRXN3	Body	shelf
cg19307986	-0.11341	0.625287	-5.20128	1.16e-05	0.00115041	2.61924	0.710345	0.596935	-0.11341	21	26742697	F	II		IGR	opensea
cg17435156	-0.100959	0.589228	-5.20087	1.16e-05	0.00115096	2.61805	0.664948	0.563988	-0.100959	8	126021504	F	II	SQLE	Body	opensea
cg04164584	-0.143262	0.610399	-5.20038	1.16e-05	0.00115155	2.61664	0.717846	0.574584	-0.143262	17	27235821	R	II	PHF12	Body	opensea
cg02931650	0.101391	0.746337	5.20003	1.17e-05	0.00115219	2.61565	0.670294	0.771685	0.101391	7	83101895	F	II	SEMA3E	Body	opensea
cg12026039	0.103546	0.641948	5.19966	1.17e-05	0.00115276	2.6146	0.564288	0.667834	0.103546	14	102268361	F	II	PPP2R5C	Body	opensea
cg15423700	0.117002	0.680196	5.19953	1.17e-05	0.00115276	2.61423	0.592445	0.709447	0.117002	7	25608810	R	II		IGR	opensea
cg12298745	0.101779	0.188663	5.19898	1.17e-05	0.00115342	2.61264	0.112329	0.214108	0.101779	18	76737545	F	II		IGR	island
cg01881315	0.11777	0.511858	5.19431	1.18e-05	0.0011601	2.59927	0.423531	0.541301	0.11777	8	109611995	F	II		IGR	opensea
cg09976389	0.110331	0.47407	5.19407	1.19e-05	0.00116056	2.59857	0.391322	0.501653	0.110331	5	112666197	F	II	MCC	Body	opensea
cg06217164	-0.125565	0.472755	-5.19208	1.19e-05	0.00116387	2.59287	0.566929	0.441364	-0.125565	13	78554820	F	II	LINC01069	Body	opensea
cg10832655	0.110143	0.632253	5.19198	1.19e-05	0.00116401	2.5926	0.549646	0.659789	0.110143	4	121991576	F	II	C4orf31	5'UTR	shore
cg03885198	-0.107355	0.59978	-5.19113	1.2e-05	0.00116451	2.59015	0.680297	0.572941	-0.107355	15	85685888	F	II		IGR	opensea
cg24492778	0.101476	0.639228	5.19042	1.2e-05	0.00116499	2.58813	0.56312	0.664597	0.101476	15	57414740	F	II	TCF12	Body	opensea
cg09001573	0.135005	0.521307	5.19026	1.2e-05	0.00116499	2.58767	0.420053	0.555059	0.135005	10	94450826	R	II	HHEX	Body	shore
cg16054606	0.141403	0.592966	5.19	1.2e-05	0.0011651	2.5869	0.486914	0.628317	0.141403	6	21742581	R	II	CASC15	Body	opensea
cg26168550	0.101411	0.608742	5.18999	1.2e-05	0.0011651	2.5869	0.532684	0.634095	0.101411	3	105925795	F	II		IGR	opensea
cg17533232	-0.117834	0.630176	-5.18955	1.2e-05	0.00116541	2.58563	0.718552	0.600718	-0.117834	7	120852287	R	II	C7orf58	Body	opensea
cg13416193	0.128541	0.600117	5.1892	1.2e-05	0.00116628	2.58462	0.503712	0.632252	0.128541	18	5579338	F	II	EPB41L3	5'UTR	opensea
cg07772516	0.116806	0.660051	5.18898	1.2e-05	0.00116656	2.58399	0.572447	0.689253	0.116806	15	52107742	F	II	TMOD2	3'UTR	opensea
cg25022709	0.100761	0.875	5.18884	1.2e-05	0.00116671	2.58361	0.799429	0.90019	0.100761	1	235669599	F	II		IGR	shore
cg22474923	0.109131	0.668394	5.18734	1.21e-05	0.00116993	2.57929	0.586545	0.695676	0.109131	7	132254954	R	II	PLXNA4	5'UTR	opensea
cg16628334	0.110714	0.612156	5.18648	1.21e-05	0.0011719	2.57684	0.529121	0.639835	0.110714	6	137812305	F	II		IGR	shelf
cg19164246	-0.122735	0.634211	-5.18404	1.22e-05	0.00117664	2.56983	0.726262	0.603527	-0.122735	6	45296161	F	II	RUNX2	1stExon	opensea
cg06204004	0.106898	0.496384	5.18227	1.23e-05	0.00118032	2.56477	0.416211	0.523108	0.106898	3	23700866	F	II		IGR	opensea
cg21831210	-0.107419	0.569062	-5.18148	1.23e-05	0.00118176	2.56253	0.649626	0.542207	-0.107419	2	15454056	R	II	NBAS	Body	opensea
cg22977246	0.122735	0.647971	5.18046	1.23e-05	0.00118385	2.5596	0.55592	0.678655	0.122735	12	133000171	R	I		IGR	island
cg08994177	0.131036	0.586378	5.17999	1.23e-05	0.00118452	2.55825	0.488101	0.619137	0.131036	8	57125281	R	II	PLAG1	TSS1500	shore
cg24413778	0.107968	0.643638	5.17909	1.24e-05	0.00118638	2.55567	0.562662	0.67063	0.107968	13	110977981	R	II	COL4A2	Body	opensea
cg01232040	0.103675	0.67559	5.17632	1.25e-05	0.00119278	2.54773	0.597834	0.701509	0.103675	5	172024892	R	I		IGR	opensea
cg03216335	-0.10168	0.433241	-5.17553	1.25e-05	0.00119457	2.54547	0.509501	0.407821	-0.10168	21	18835893	F	II		IGR	opensea
cg22193171	0.120892	0.777843	5.17338	1.26e-05	0.00119888	2.53932	0.687174	0.808066	0.120892	5	152069131	F	II	LINC01470	Body	opensea
cg15715112	-0.134905	0.555132	-5.1723	1.26e-05	0.0012013	2.53623	0.65631	0.521405	-0.134905	11	69171860	R	II		IGR	opensea
cg07269756	0.104341	0.72375	5.17131	1.27e-05	0.00120263	2.53338	0.645494	0.749835	0.104341	7	35720469	F	II	HERPUD2	Body	opensea
cg10055501	0.147634	0.290649	5.17095	1.27e-05	0.00120353	2.53235	0.179923	0.327557	0.147634	4	111540657	F	I	PITX2	Body	shore
cg11314598	0.135535	0.641994	5.17085	1.27e-05	0.00120353	2.53208	0.540343	0.675878	0.135535	17	1076874	F	I	ABR	Body	opensea
cg18725867	0.103312	0.435396	5.17075	1.27e-05	0.00120363	2.53178	0.357912	0.461224	0.103312	5	37834958	F	I	GDNF	5'UTR	island
cg25076940	0.118551	0.683979	5.1701	1.27e-05	0.00120558	2.52992	0.595066	0.713616	0.118551	4	74296058	R	II		IGR	opensea
cg09168808	0.10704	0.422757	5.16719	1.28e-05	0.00121244	2.52159	0.342477	0.449517	0.10704	12	115124584	R	I		IGR	shore
cg15251010	-0.131909	0.422648	-5.16692	1.28e-05	0.00121308	2.52083	0.52158	0.389671	-0.131909	21	30502808	R	II	MAP3K7CL	1stExon	opensea
cg16246188	-0.12272	0.774655	-5.1653	1.29e-05	0.00121737	2.51617	0.866695	0.743975	-0.12272	11	113947203	R	II	ZBTB16	Body	opensea
cg07437919	0.123401	0.343106	5.16506	1.29e-05	0.00121804	2.5155	0.250555	0.373956	0.123401	8	142234483	R	II	SLC45A4	Body	shore
cg01395630	-0.102872	0.375372	-5.16164	1.3e-05	0.00122619	2.50569	0.452526	0.349654	-0.102872	4	1634433	F	II		IGR	opensea
cg18884670	-0.102257	0.502866	-5.16125	1.3e-05	0.00122704	2.50457	0.579558	0.477302	-0.102257	6	41885377	F	II	MED20	Body	shelf
cg27568764	0.10124	0.746463	5.16111	1.3e-05	0.00122718	2.50417	0.670532	0.771773	0.10124	3	148592849	F	II	CPA3	Body	opensea
cg09055743	0.121678	0.782683	5.16083	1.3e-05	0.00122796	2.50337	0.691424	0.813102	0.121678	5	152069274	F	II		IGR	opensea
cg06626315	-0.149692	0.571241	-5.16033	1.31e-05	0.00122916	2.50193	0.683509	0.533818	-0.149692	8	102193327	F	II		IGR	opensea
cg10172675	0.114243	0.6131	5.16023	1.31e-05	0.00122916	2.50167	0.527418	0.641661	0.114243	8	104132683	F	II		IGR	opensea
cg07776966	-0.102856	0.821221	-5.15709	1.32e-05	0.00123628	2.49266	0.898363	0.795507	-0.102856	4	27269543	R	II	LOC101929199	Body	opensea
cg23933241	0.133527	0.24587	5.15532	1.33e-05	0.00124111	2.48759	0.145725	0.279251	0.133527	17	33823690	R	II	SLFN12L	Body	opensea
cg02646985	0.116886	0.687417	5.15494	1.33e-05	0.00124153	2.4865	0.599752	0.716638	0.116886	12	30682985	R	II		IGR	opensea
cg00919126	-0.101587	0.680467	-5.1548	1.33e-05	0.00124184	2.48612	0.756658	0.655071	-0.101587	4	187761401	R	II		IGR	opensea
cg19825759	0.125972	0.641888	5.15453	1.33e-05	0.00124204	2.48533	0.547409	0.673381	0.125972	10	130844321	F	II		IGR	opensea
cg21967159	0.121003	0.690818	5.15403	1.33e-05	0.00124287	2.48391	0.600066	0.721069	0.121003	20	52337647	R	II		IGR	opensea
cg15450461	0.10267	0.768579	5.15215	1.34e-05	0.00124742	2.47852	0.691577	0.794247	0.10267	8	103168222	R	II		IGR	opensea
cg14727763	0.120162	0.690711	5.15185	1.34e-05	0.001248	2.47768	0.600589	0.720752	0.120162	10	78961643	R	II	KCNMA1	Body	opensea
cg15751452	0.136021	0.259884	5.15128	1.34e-05	0.00124896	2.47604	0.157869	0.29389	0.136021	9	129372974	R	II		IGR	island
cg24598677	-0.110642	0.554211	-5.15077	1.34e-05	0.00124986	2.47457	0.637193	0.526551	-0.110642	7	112062980	F	II	IFRD1	TSS1500	opensea
cg12110939	0.115302	0.614892	5.15032	1.35e-05	0.0012506	2.47328	0.528416	0.643718	0.115302	3	189990801	R	II		IGR	opensea
cg11092048	0.105754	0.267681	5.15026	1.35e-05	0.0012506	2.47312	0.188365	0.294119	0.105754	15	37180325	F	II		IGR	shore
cg15922174	0.168746	0.489643	5.14951	1.35e-05	0.00125148	2.47097	0.363084	0.53183	0.168746	9	126135998	F	I	CRB2	Body	island
cg19067710	0.157559	0.636218	5.1491	1.35e-05	0.00125237	2.46981	0.518048	0.675607	0.157559	5	128795058	F	II	ADAMTS19	TSS1500	shore
cg07552538	-0.119437	0.334982	-5.14891	1.35e-05	0.0012529	2.46925	0.42456	0.305123	-0.119437	3	99657594	F	II	FILIP1L	5'UTR	opensea
cg01732324	-0.113827	0.535139	-5.14571	1.36e-05	0.0012599	2.4601	0.62051	0.506683	-0.113827	14	68120476	R	II	VTI1B	Body	opensea
cg09411537	-0.122011	0.653504	-5.1408	1.38e-05	0.00127165	2.44603	0.745012	0.623001	-0.122011	5	172881536	R	II		IGR	opensea
cg18088897	-0.113545	0.77884	-5.14057	1.38e-05	0.00127202	2.44537	0.863999	0.750454	-0.113545	9	84177906	F	II		IGR	opensea
cg18728511	0.104328	0.714173	5.13982	1.39e-05	0.0012738	2.44323	0.635927	0.740255	0.104328	15	47475585	F	II	SEMA6D	TSS1500	shore
cg24539147	0.114044	0.660973	5.13966	1.39e-05	0.00127385	2.44278	0.57544	0.689484	0.114044	11	34254698	F	II	ABTB2	Body	opensea
cg00001099	0.103539	0.64548	5.13954	1.39e-05	0.00127387	2.44243	0.567826	0.671365	0.103539	8	87081553	F	II	PSKH2	Body	shore
cg23986918	0.12117	0.706912	5.13939	1.39e-05	0.00127409	2.44202	0.616035	0.737205	0.12117	2	179149592	F	II	OSBPL6	5'UTR	opensea
cg20756005	-0.134431	0.725719	-5.13821	1.39e-05	0.00127749	2.43863	0.826542	0.692111	-0.134431	9	35333815	R	II	UNC13B	Body	opensea
cg05900058	0.124244	0.633265	5.13731	1.4e-05	0.00127948	2.43604	0.540083	0.664326	0.124244	17	7690396	R	II	DNAH2	Body	island
cg08508153	-0.1276	0.780666	-5.13668	1.4e-05	0.00128065	2.43424	0.876366	0.748766	-0.1276	14	105439557	F	II	AHNAK2	Body	opensea
cg16445268	0.108669	0.493454	5.13646	1.4e-05	0.00128125	2.43361	0.411952	0.520621	0.108669	10	94835624	F	II	CYP26A1	Body	shore
cg06605044	0.105549	0.606477	5.13528	1.4e-05	0.00128329	2.43023	0.527315	0.632864	0.105549	6	12001644	R	II	LOC101928253	TSS200	opensea
cg08530000	-0.111535	0.665014	-5.13508	1.41e-05	0.00128335	2.42968	0.748665	0.637131	-0.111535	2	73302704	R	II	RAB11FIP5	Body	shelf
cg04106882	0.127052	0.653496	5.13507	1.41e-05	0.00128335	2.42963	0.558208	0.685259	0.127052	4	89881787	F	II	FAM13A	Body	opensea
cg17315135	0.16535	0.272924	5.1348	1.41e-05	0.00128364	2.42887	0.148912	0.314262	0.16535	7	29234965	F	I	CHN2	Body	island
cg07371828	0.103492	0.877763	5.1347	1.41e-05	0.00128364	2.42859	0.800143	0.903636	0.103492	2	3187797	R	II		IGR	shelf
cg16399511	0.111146	0.769221	5.13409	1.41e-05	0.00128469	2.42683	0.685861	0.797007	0.111146	12	5154819	R	II	KCNA5	1stExon	shore
cg13888748	-0.109229	0.381702	-5.13402	1.41e-05	0.00128469	2.42663	0.463624	0.354394	-0.109229	9	107525704	R	II	NIPSNAP3B	TSS1500	shore
cg23919160	0.137262	0.611212	5.13396	1.41e-05	0.00128473	2.42647	0.508265	0.645528	0.137262	9	79484243	F	II	PRUNE2	Body	opensea
cg03035849	-0.11942	0.779404	-5.13341	1.41e-05	0.0012861	2.4249	0.868969	0.749549	-0.11942	6	91003200	R	II	BACH2	5'UTR	shore
cg04850418	-0.100082	0.692226	-5.13329	1.41e-05	0.00128625	2.42455	0.767287	0.667205	-0.100082	15	29656666	R	II	FAM189A1	Body	opensea
cg00377497	-0.155213	0.523333	-5.13272	1.42e-05	0.00128686	2.42291	0.639742	0.48453	-0.155213	8	27167110	F	II	TRIM35	Body	shore
cg02939781	0.11492	0.708219	5.13248	1.42e-05	0.00128732	2.42221	0.622029	0.736949	0.11492	3	183208857	R	II	KLHL6	3'UTR	shore
cg01154656	-0.103239	0.558517	-5.13168	1.42e-05	0.00128922	2.41993	0.635947	0.532708	-0.103239	15	69177547	F	II	MIR548H4	Body	opensea
cg12193201	-0.104836	0.591476	-5.13142	1.42e-05	0.00128954	2.4192	0.670103	0.565267	-0.104836	5	36495469	F	II		IGR	opensea
cg00145163	0.122729	0.638242	5.13122	1.42e-05	0.00128996	2.41862	0.546195	0.668924	0.122729	2	33561786	F	II	LTBP1	Body	opensea
cg21075069	-0.111049	0.728308	-5.13108	1.42e-05	0.00129024	2.41823	0.811595	0.700546	-0.111049	17	57433025	R	II	YPEL2	Body	opensea
cg20821885	0.126917	0.781384	5.13061	1.42e-05	0.00129159	2.41688	0.686196	0.813113	0.126917	17	65689115	F	II	PITPNC1	3'UTR	opensea
cg21868496	-0.104503	0.67195	-5.12789	1.43e-05	0.00129807	2.4091	0.750328	0.645825	-0.104503	2	218700130	R	II	TNS1	Body	opensea
cg09360041	-0.160596	0.760431	-5.1272	1.44e-05	0.00130005	2.4071	0.880878	0.720282	-0.160596	1	94587905	F	II	ABCA4	TSS1500	opensea
cg09125578	-0.114439	0.42597	-5.12691	1.44e-05	0.00130047	2.40629	0.511799	0.39736	-0.114439	6	105626199	R	II	POPDC3	5'UTR	shore
cg13944018	0.10954	0.457205	5.12644	1.44e-05	0.0013008	2.40494	0.375051	0.48459	0.10954	17	79315848	F	II		IGR	island
cg04996020	0.101675	0.755343	5.1235	1.45e-05	0.00130645	2.39652	0.679087	0.780761	0.101675	7	107443898	F	II	SLC26A3	TSS1500	opensea
cg24751154	0.115153	0.772631	5.12244	1.46e-05	0.00130894	2.39351	0.686267	0.80142	0.115153	5	3191887	R	I		IGR	shelf
cg01008365	0.111519	0.729948	5.12099	1.46e-05	0.00131139	2.38936	0.646308	0.757827	0.111519	8	63937860	F	II	GGH	Body	opensea
cg24337081	-0.125725	0.708792	-5.11983	1.47e-05	0.00131356	2.38602	0.803086	0.677361	-0.125725	9	131750389	R	II	NUP188	Body	opensea
cg19722681	0.105241	0.695588	5.11872	1.47e-05	0.00131647	2.38286	0.616657	0.721898	0.105241	3	71098617	F	II	FOXP1	Body	opensea
cg12517577	0.103106	0.689439	5.11693	1.48e-05	0.00131978	2.37772	0.61211	0.715216	0.103106	1	43769489	F	II	TIE1	Body	shore
cg05526364	-0.110084	0.453809	-5.11627	1.48e-05	0.00132122	2.37585	0.536372	0.426288	-0.110084	3	129205070	R	II	IFT122	Body	opensea
cg27142354	0.126692	0.594978	5.11597	1.49e-05	0.0013215	2.37498	0.499959	0.626651	0.126692	17	53713264	F	II		IGR	opensea
cg18326313	0.110214	0.752333	5.11534	1.49e-05	0.00132277	2.37319	0.669672	0.779886	0.110214	13	20251577	R	II	PSPC1	Body	opensea
cg02824888	0.115516	0.653568	5.11477	1.49e-05	0.00132399	2.37155	0.566931	0.682447	0.115516	12	115129011	F	II		IGR	shore
cg11434397	-0.101634	0.463222	-5.11439	1.49e-05	0.00132512	2.37046	0.539447	0.437813	-0.101634	2	234151328	F	II		IGR	opensea
cg10982851	0.118984	0.723172	5.11411	1.49e-05	0.00132566	2.36965	0.633934	0.752919	0.118984	7	4747166	R	II	FOXK1	Body	opensea
cg10594662	-0.109691	0.817755	-5.11255	1.5e-05	0.00132913	2.36518	0.900023	0.790333	-0.109691	1	87581458	R	II		IGR	opensea
cg18775583	0.110667	0.524838	5.11186	1.5e-05	0.00133066	2.36322	0.441838	0.552505	0.110667	3	12586970	R	II	MKRN2OS	TSS200	opensea
cg26959945	0.10378	0.499408	5.11177	1.5e-05	0.00133066	2.36297	0.421573	0.525353	0.10378	7	20233217	F	II	MACC1	5'UTR	opensea
cg03051777	0.159372	0.427478	5.11175	1.5e-05	0.00133066	2.36291	0.307949	0.467321	0.159372	12	115131789	R	II		IGR	shore
cg27569984	-0.108746	0.560936	-5.11155	1.5e-05	0.00133117	2.36234	0.642495	0.533749	-0.108746	4	186138076	F	II	SNX25	5'UTR	opensea
cg09412707	-0.101623	0.550532	-5.10969	1.51e-05	0.00133513	2.35701	0.626749	0.525126	-0.101623	4	26085653	F	II		IGR	opensea
cg18366480	0.12342	0.741717	5.10912	1.51e-05	0.00133655	2.35539	0.649152	0.772572	0.12342	17	56477476	F	II	RNF43	Body	opensea
cg05469819	-0.166346	0.540823	-5.10871	1.52e-05	0.00133745	2.35422	0.665583	0.499237	-0.166346	6	122115942	R	II		IGR	opensea
cg19043516	-0.106931	0.322953	-5.10815	1.52e-05	0.00133882	2.35261	0.403152	0.29622	-0.106931	6	53500338	R	II		IGR	opensea
cg04236915	-0.129753	0.437719	-5.10809	1.52e-05	0.00133889	2.35244	0.535034	0.40528	-0.129753	1	21578831	F	II	ECE1	Body	opensea
cg12257329	-0.126661	0.733457	-5.10767	1.52e-05	0.00134002	2.35124	0.828453	0.701792	-0.126661	17	2118147	F	II	SMG6	Body	opensea
cg16403125	0.109675	0.789252	5.10471	1.53e-05	0.00134758	2.34277	0.706996	0.81667	0.109675	17	75184303	R	II	SEC14L1	Body	opensea
cg08517216	-0.107544	0.478957	-5.10409	1.54e-05	0.00134957	2.34099	0.559615	0.452071	-0.107544	18	5583076	F	II	EPB41L3	5'UTR	opensea
cg00747922	0.116287	0.781834	5.10267	1.54e-05	0.00135288	2.33694	0.694619	0.810906	0.116287	17	107930	R	II	RPH3AL	Body	opensea
cg15820952	-0.113281	0.465518	-5.10143	1.55e-05	0.00135565	2.33337	0.550479	0.437198	-0.113281	19	17236250	R	II	MYO9B	Body	opensea
cg02062237	0.100183	0.810955	5.10137	1.55e-05	0.00135565	2.33321	0.735818	0.836001	0.100183	4	113863442	R	II	ANK2	Body	opensea
cg19237900	-0.101892	0.585064	-5.10011	1.55e-05	0.00135911	2.32959	0.661482	0.559591	-0.101892	20	49971053	R	II		IGR	opensea
cg26410719	-0.12029	0.519823	-5.09985	1.56e-05	0.00135922	2.32888	0.610041	0.489751	-0.12029	7	15501240	R	II	AGMO	Body	opensea
cg01381805	-0.111661	0.660275	-5.09957	1.56e-05	0.00135991	2.32805	0.744021	0.63236	-0.111661	1	53040388	R	II		IGR	opensea
cg15407800	-0.139682	0.724406	-5.0995	1.56e-05	0.00135991	2.32786	0.829167	0.689486	-0.139682	18	46333108	F	II	CTIF	Body	opensea
cg21553700	0.105403	0.908502	5.09855	1.56e-05	0.00136198	2.32516	0.82945	0.934852	0.105403	3	195600410	R	I	TNK2	Body	shore
cg23606421	-0.120633	0.662084	-5.0968	1.57e-05	0.00136645	2.32015	0.752559	0.631925	-0.120633	9	140330621	R	II	ENTPD8	Body	island
cg17082856	-0.118564	0.466794	-5.09628	1.57e-05	0.00136767	2.31866	0.555717	0.437153	-0.118564	2	65303710	R	II	CEP68	Body	opensea
cg24259147	-0.102476	0.421729	-5.09526	1.58e-05	0.00136922	2.31574	0.498586	0.39611	-0.102476	14	23016326	R	II		IGR	opensea
cg13253591	0.118573	0.751801	5.09515	1.58e-05	0.00136928	2.31541	0.662871	0.781444	0.118573	12	111164651	F	II	PPP1CC	Body	opensea
cg15083386	-0.125814	0.323313	-5.09251	1.59e-05	0.00137602	2.30786	0.417673	0.291859	-0.125814	2	96871002	F	II	STARD7	Body	shelf
cg12509499	0.109164	0.653801	5.09246	1.59e-05	0.00137602	2.30772	0.571928	0.681092	0.109164	17	2095179	F	II	SMG6	Body	opensea
cg18710162	-0.102039	0.240688	-5.09111	1.6e-05	0.00138	2.30386	0.317217	0.215178	-0.102039	17	33390808	R	II	RFFL	TSS200	opensea
cg18131950	-0.100081	0.336203	-5.09094	1.6e-05	0.00138027	2.30337	0.411263	0.311182	-0.100081	2	106022757	R	II	FHL2	5'UTR	opensea
cg21081352	-0.116852	0.58415	-5.09032	1.6e-05	0.00138223	2.30162	0.671789	0.554937	-0.116852	9	97544885	F	II	C9orf3	Body	opensea
cg06931676	0.103127	0.802806	5.08992	1.6e-05	0.00138321	2.30045	0.725461	0.828588	0.103127	19	13856175	R	II		IGR	shelf
cg06983430	0.106946	0.597447	5.08927	1.6e-05	0.00138464	2.29861	0.517237	0.624183	0.106946	17	57515308	F	II	LINC01476	Body	opensea
cg19938436	-0.106376	0.55406	-5.08907	1.61e-05	0.00138515	2.29803	0.633842	0.527466	-0.106376	1	170278698	F	II		IGR	opensea
cg13060282	-0.105557	0.76035	-5.08895	1.61e-05	0.00138528	2.29768	0.839517	0.73396	-0.105557	16	81882829	F	II	PLCG2	Body	opensea
cg21105227	0.104162	0.445867	5.08868	1.61e-05	0.00138568	2.29693	0.367745	0.471908	0.104162	19	35633669	R	I	FXYD7	TSS1500	island
cg19907968	-0.107387	0.858858	-5.08829	1.61e-05	0.00138644	2.29581	0.939399	0.832011	-0.107387	7	1560598	R	II		IGR	opensea
cg17808195	0.106003	0.510108	5.08763	1.61e-05	0.00138795	2.29391	0.430606	0.536609	0.106003	3	150690585	F	II	CLRN1	1stExon	opensea
cg07350195	-0.126278	0.602657	-5.08719	1.61e-05	0.00138857	2.29266	0.697365	0.571087	-0.126278	14	102289904	R	II	PPP2R5C	Body	opensea
cg07591362	-0.111215	0.71148	-5.08467	1.63e-05	0.00139509	2.28546	0.794891	0.683676	-0.111215	1	232278709	F	II		IGR	opensea
cg11598935	0.132678	0.759275	5.08445	1.63e-05	0.00139547	2.28483	0.659766	0.792445	0.132678	20	55837619	F	II	BMP7	Body	shore
cg05449790	-0.145241	0.640707	-5.08419	1.63e-05	0.00139554	2.28409	0.749638	0.604397	-0.145241	1	52202791	F	II	OSBPL9	5'UTR	opensea
cg16508068	0.109417	0.486545	5.08364	1.63e-05	0.00139711	2.28251	0.404482	0.513899	0.109417	10	94451736	F	II	HHEX	Body	island
cg05725745	-0.106003	0.39529	-5.0826	1.64e-05	0.00140035	2.27952	0.474792	0.368789	-0.106003	3	111442556	R	II	PLCXD2	Body	opensea
cg02622903	-0.10258	0.396398	-5.08124	1.64e-05	0.00140353	2.27565	0.473333	0.370753	-0.10258	17	29645508	F	II	EVI2A	Body	opensea
cg23722096	-0.100622	0.534586	-5.08118	1.64e-05	0.00140364	2.27546	0.610053	0.50943	-0.100622	7	127347748	F	II	SND1	Body	opensea
cg01288541	-0.106417	0.639047	-5.08007	1.65e-05	0.00140569	2.27228	0.71886	0.612443	-0.106417	1	5997077	F	II	NPHP4	Body	opensea
cg07944400	-0.100423	0.553192	-5.07946	1.65e-05	0.00140699	2.27056	0.62851	0.528086	-0.100423	20	17982263	F	II		IGR	opensea
cg26276301	0.112567	0.648563	5.07754	1.66e-05	0.0014125	2.26505	0.564138	0.676704	0.112567	5	74303397	F	II		IGR	opensea
cg11416290	0.148831	0.206129	5.07746	1.66e-05	0.0014125	2.26484	0.0945056	0.243337	0.148831	4	111532410	R	II		IGR	shore
cg11747867	-0.106063	0.529082	-5.07746	1.66e-05	0.0014125	2.26484	0.608629	0.502566	-0.106063	18	6370718	F	II	L3MBTL4	5'UTR	opensea
cg07179663	0.113781	0.905233	5.07694	1.66e-05	0.00141318	2.26335	0.819898	0.933678	0.113781	7	43550771	R	II	LOC100506895	Body	opensea
cg17935149	0.140152	0.704497	5.07693	1.66e-05	0.00141318	2.26333	0.599383	0.739534	0.140152	4	104808647	R	II		IGR	opensea
cg19166896	-0.112241	0.479016	-5.07433	1.67e-05	0.00141816	2.25588	0.563196	0.450955	-0.112241	15	92410356	R	II	SLCO3A1	Body	opensea
cg06430102	0.107026	0.576124	5.07427	1.68e-05	0.00141816	2.25571	0.495854	0.602881	0.107026	19	1151960	F	II	SBNO2	Body	shore
cg14288292	0.102153	0.670408	5.07382	1.68e-05	0.0014195	2.25444	0.593793	0.695947	0.102153	9	15232014	F	II	TTC39B	Body	shore
cg16330131	-0.128391	0.554401	-5.07204	1.69e-05	0.00142302	2.24935	0.650695	0.522304	-0.128391	7	34027180	F	II	BMPER	Body	opensea
cg02992067	-0.157533	0.657447	-5.07188	1.69e-05	0.00142335	2.24889	0.775596	0.618064	-0.157533	16	53856169	R	II	FTO	Body	opensea
cg00321555	-0.116289	0.773572	-5.07142	1.69e-05	0.00142511	2.24755	0.860789	0.7445	-0.116289	10	6779875	F	II		IGR	opensea
cg22445008	-0.10201	0.533823	-5.07091	1.69e-05	0.00142607	2.24609	0.610331	0.508321	-0.10201	13	24192707	F	II	TNFRSF19	5'UTR	opensea
cg21758773	0.108002	0.615132	5.07057	1.69e-05	0.00142679	2.24514	0.534131	0.642132	0.108002	6	30458730	F	II	HLA-E	Body	shore
cg20872940	-0.114757	0.646773	-5.07003	1.7e-05	0.0014282	2.24358	0.732841	0.618083	-0.114757	5	76663728	R	II	PDE8B	Body	opensea
cg08464872	0.108267	0.738776	5.06951	1.7e-05	0.00142883	2.24209	0.657575	0.765843	0.108267	11	6768632	F	II		IGR	opensea
cg24838345	0.1416	0.627795	5.06862	1.7e-05	0.00143153	2.23957	0.521595	0.663195	0.1416	8	125737353	F	II	MTSS1	Body	shelf
cg11869500	-0.127783	0.70854	-5.06825	1.7e-05	0.00143265	2.23852	0.804378	0.676595	-0.127783	2	158755155	F	II		IGR	opensea
cg16663142	-0.114035	0.659448	-5.06804	1.71e-05	0.00143312	2.2379	0.744974	0.630939	-0.114035	16	46683727	R	II		IGR	opensea
cg14130265	0.101374	0.806093	5.06778	1.71e-05	0.00143327	2.23716	0.730062	0.831436	0.101374	13	85947672	F	II	LINC00351	Body	opensea
cg24447788	-0.108114	0.804098	-5.06778	1.71e-05	0.00143327	2.23715	0.885184	0.77707	-0.108114	19	795310	F	II		IGR	shore
cg15693937	-0.103632	0.361148	-5.06739	1.71e-05	0.00143378	2.23604	0.438872	0.33524	-0.103632	5	76429218	R	II	LOC728723	Body	opensea
cg13136287	-0.109283	0.697971	-5.06664	1.71e-05	0.00143469	2.23389	0.779933	0.67065	-0.109283	6	3868172	R	II		IGR	opensea
cg13882284	0.102866	0.267239	5.06453	1.72e-05	0.00144012	2.22786	0.190089	0.292955	0.102866	4	4859996	R	II	MSX1	TSS1500	island
cg16563569	0.121289	0.531131	5.06346	1.73e-05	0.00144285	2.22481	0.440165	0.561454	0.121289	1	17519808	R	II		IGR	opensea
cg14952249	-0.105229	0.742158	-5.06308	1.73e-05	0.00144369	2.22372	0.821079	0.715851	-0.105229	12	116777931	R	II		IGR	opensea
cg07688196	0.119603	0.650837	5.06273	1.73e-05	0.0014448	2.22273	0.561135	0.680738	0.119603	9	34451447	F	II	FAM219A	Body	opensea
cg13075951	0.103424	0.555973	5.06228	1.73e-05	0.00144635	2.22144	0.478405	0.581829	0.103424	6	39282393	F	II	KCNK17	TSS200	shore
cg01880148	0.121718	0.692259	5.06182	1.74e-05	0.00144659	2.22011	0.60097	0.722688	0.121718	18	56355280	R	II	MALT1	Body	opensea
cg17822633	0.101562	0.508982	5.06179	1.74e-05	0.00144659	2.22004	0.43281	0.534372	0.101562	4	151464300	F	II	LRBA	Body	opensea
cg23429749	-0.101326	0.579295	-5.06041	1.74e-05	0.00145155	2.21608	0.655289	0.553963	-0.101326	14	102050815	R	II		IGR	island
cg16094026	0.132955	0.582857	5.06019	1.74e-05	0.00145212	2.21547	0.483141	0.616096	0.132955	17	80740537	R	I	TBCD	Body	island
cg03951335	0.110998	0.380434	5.05992	1.75e-05	0.00145276	2.21469	0.297185	0.408183	0.110998	12	50000856	F	II	FAM186B	TSS1500	opensea
cg25248124	-0.184445	0.716939	-5.05907	1.75e-05	0.00145446	2.21227	0.855272	0.670828	-0.184445	18	46469046	F	II	SMAD7	1stExon	opensea
cg16079402	-0.10555	0.4176	-5.05854	1.75e-05	0.00145549	2.21076	0.496763	0.391213	-0.10555	3	21759947	R	II	ZNF385D	Body	opensea
cg23259603	0.117591	0.801444	5.05854	1.75e-05	0.00145549	2.21076	0.713251	0.830842	0.117591	5	163661847	R	II		IGR	opensea
cg21870038	-0.111647	0.299695	-5.05844	1.75e-05	0.00145554	2.21045	0.38343	0.271783	-0.111647	17	33390736	R	II	RFFL	1stExon	opensea
cg05423640	0.134143	0.597438	5.05835	1.75e-05	0.00145554	2.21022	0.49683	0.630974	0.134143	12	69196044	R	II		IGR	opensea
cg16989790	-0.102254	0.504702	-5.05802	1.76e-05	0.00145634	2.20925	0.581392	0.479138	-0.102254	4	73946697	R	II	ANKRD17	Body	opensea
cg21364106	-0.125052	0.757312	-5.05503	1.77e-05	0.00146285	2.20072	0.851101	0.726049	-0.125052	4	57541346	R	II	HOPX	5'UTR	opensea
cg08026836	-0.101845	0.641189	-5.05501	1.77e-05	0.00146285	2.20066	0.717573	0.615728	-0.101845	3	150461479	R	II	SIAH2	Body	opensea
cg15046903	0.132226	0.557919	5.053	1.78e-05	0.00146815	2.1949	0.45875	0.590975	0.132226	8	124750175	R	II	ANXA13	TSS1500	opensea
cg24194124	-0.127441	0.625562	-5.05285	1.78e-05	0.00146815	2.1945	0.721143	0.593702	-0.127441	8	2362927	R	II		IGR	opensea
cg23205479	-0.126298	0.693595	-5.05219	1.79e-05	0.00146949	2.19261	0.788319	0.662021	-0.126298	2	165513778	R	II		IGR	opensea
cg09133043	-0.126361	0.570703	-5.05205	1.79e-05	0.00146975	2.19221	0.665474	0.539113	-0.126361	20	57330819	R	II		IGR	shore
cg15542639	-0.112927	0.730171	-5.0509	1.79e-05	0.00147269	2.1889	0.814866	0.701939	-0.112927	11	93885254	R	II	PANX1	Body	opensea
cg11459492	0.117291	0.406406	5.04991	1.8e-05	0.00147536	2.18608	0.318438	0.435729	0.117291	3	171672591	R	II		IGR	opensea
cg16429704	0.133624	0.694392	5.04983	1.8e-05	0.00147539	2.18586	0.594174	0.727798	0.133624	6	15297307	R	II	JARID2	Body	opensea
cg14318759	-0.124002	0.309435	-5.04954	1.8e-05	0.0014758	2.18502	0.402436	0.278435	-0.124002	20	11788173	F	II		IGR	opensea
cg02641636	0.105055	0.391583	5.04942	1.8e-05	0.0014758	2.18469	0.312792	0.417847	0.105055	1	54102215	F	II	GLIS1	5'UTR	opensea
cg14014990	-0.103205	0.314257	-5.04927	1.8e-05	0.0014758	2.18424	0.391661	0.288456	-0.103205	3	29321523	F	II	RBMS3	TSS1500	opensea
cg07819065	-0.102981	0.400173	-5.04884	1.8e-05	0.00147647	2.18303	0.477408	0.374427	-0.102981	17	56605439	F	II	2022-09-04	Body	shelf
cg04086366	0.105349	0.685616	5.04849	1.8e-05	0.0014778	2.18203	0.606604	0.711953	0.105349	12	43363771	F	II		IGR	opensea
cg01248928	-0.101589	0.625734	-5.04753	1.81e-05	0.00147959	2.17928	0.701926	0.600337	-0.101589	7	156397955	R	II		IGR	shelf
cg23465978	-0.10983	0.403147	-5.04734	1.81e-05	0.00148006	2.17874	0.48552	0.37569	-0.10983	10	131330293	R	II	MGMT	Body	opensea
cg21593015	0.100541	0.472503	5.04666	1.81e-05	0.00148141	2.17679	0.397097	0.497638	0.100541	4	184893118	R	II	STOX2	Body	opensea
cg07095230	0.144762	0.305367	5.04511	1.82e-05	0.0014861	2.17237	0.196795	0.341557	0.144762	17	59480730	F	I	TBX2	Body	island
cg06565975	-0.129172	0.728737	-5.04477	1.82e-05	0.00148661	2.17139	0.825616	0.696444	-0.129172	8	143823917	R	I	SLURP1	TSS200	shelf
cg15002691	0.115337	0.596321	5.04352	1.83e-05	0.00148983	2.16781	0.509818	0.625155	0.115337	7	137761047	F	II	AKR1D1	TSS200	opensea
cg08078751	0.101128	0.692158	5.04231	1.84e-05	0.00149255	2.16436	0.616312	0.71744	0.101128	12	115133735	R	II		IGR	shelf
cg03940453	0.108393	0.72178	5.04175	1.84e-05	0.00149415	2.16275	0.640485	0.748878	0.108393	4	42298408	R	II		IGR	opensea
cg14144910	-0.120593	0.678714	-5.04064	1.85e-05	0.0014968	2.15959	0.769158	0.648566	-0.120593	3	130491653	F	II		IGR	opensea
cg18063878	-0.107464	0.666045	-5.0405	1.85e-05	0.00149719	2.1592	0.746643	0.639179	-0.107464	11	47431064	R	II	SLC39A13	5'UTR	shore
cg04728746	0.109628	0.598063	5.03938	1.85e-05	0.00149971	2.15601	0.515842	0.62547	0.109628	10	117061593	R	II	ATRNL1	Body	opensea
cg12135880	0.107353	0.679311	5.03904	1.85e-05	0.0015008	2.15503	0.598796	0.706149	0.107353	16	84012136	F	II	NECAB2	Body	opensea
cg09328806	-0.111723	0.564026	-5.03886	1.86e-05	0.0015013	2.15452	0.647818	0.536095	-0.111723	11	12603818	F	II		IGR	opensea
cg15202874	0.112049	0.546053	5.03831	1.86e-05	0.00150272	2.15295	0.462016	0.574065	0.112049	5	167009554	F	II	TENM2	Body	opensea
cg09653949	0.100481	0.750745	5.03813	1.86e-05	0.00150297	2.15243	0.675384	0.775865	0.100481	3	69927120	R	II	MITF	Body	opensea
cg07658637	-0.117882	0.771623	-5.03802	1.86e-05	0.00150313	2.1521	0.860035	0.742152	-0.117882	2	199236982	R	II	LOC101927619	Body	opensea
cg00919937	0.100118	0.786827	5.03515	1.88e-05	0.00151096	2.14391	0.711738	0.811856	0.100118	16	57735785	R	II	DRC7	Body	opensea
cg08816573	-0.112386	0.688536	-5.03439	1.88e-05	0.00151326	2.14175	0.772825	0.66044	-0.112386	1	16483255	F	II	EPHA2	TSS1500	shore
cg13726218	0.125545	0.259817	5.03203	1.89e-05	0.00152029	2.13498	0.165658	0.291203	0.125545	13	72438249	R	II	DACH1	Body	shore
cg18670508	-0.129224	0.436622	-5.03144	1.9e-05	0.00152169	2.13332	0.533539	0.404316	-0.129224	7	100761728	F	II		IGR	opensea
cg13298616	-0.140131	0.738075	-5.03055	1.9e-05	0.00152377	2.13076	0.843173	0.703042	-0.140131	9	131169508	R	II	MIR1268A	Body	opensea
cg16213217	-0.156444	0.769271	-5.03031	1.9e-05	0.00152422	2.13008	0.886604	0.73016	-0.156444	13	50074189	F	II	PHF11	Body	shelf
cg08432013	0.116185	0.553934	5.02972	1.9e-05	0.00152595	2.1284	0.466795	0.582981	0.116185	11	83393570	F	II	DLG2	Body	opensea
cg17133201	-0.119102	0.741695	-5.02971	1.9e-05	0.00152595	2.12837	0.831021	0.71192	-0.119102	9	16386779	F	II		IGR	opensea
cg22558685	0.121815	0.693345	5.02686	1.92e-05	0.00153351	2.12024	0.601984	0.723798	0.121815	1	212894643	R	II		IGR	opensea
cg13483413	0.114878	0.661618	5.02629	1.92e-05	0.00153523	2.11859	0.575459	0.690337	0.114878	9	130628573	R	II		IGR	opensea
cg25562878	0.10388	0.472115	5.02562	1.93e-05	0.00153735	2.11668	0.394205	0.498085	0.10388	16	48646724	F	II	MIR5095	Body	shelf
cg02054252	-0.121282	0.663859	-5.02486	1.93e-05	0.00153904	2.11452	0.75482	0.633538	-0.121282	12	50078554	F	II	FMNL3	Body	opensea
cg06209897	0.102204	0.426315	5.02341	1.94e-05	0.00154367	2.11036	0.349662	0.451866	0.102204	10	53635551	F	II	PRKG1	Body	opensea
cg14236519	-0.124472	0.748308	-5.023	1.94e-05	0.00154464	2.1092	0.841662	0.71719	-0.124472	7	1152144	R	II	C7orf50	Body	shore
cg05596650	-0.139077	0.735655	-5.0215	1.95e-05	0.00154872	2.10491	0.839963	0.700886	-0.139077	6	37060693	F	II		IGR	opensea
cg15928437	-0.100065	0.537969	-5.0213	1.95e-05	0.00154915	2.10433	0.613017	0.512952	-0.100065	20	49962661	R	II		IGR	opensea
cg05698652	0.11577	0.691042	5.02066	1.96e-05	0.00155071	2.10253	0.604215	0.719985	0.11577	5	17319648	F	II		IGR	opensea
cg10275764	-0.121914	0.626007	-5.02015	1.96e-05	0.00155201	2.10105	0.717442	0.595528	-0.121914	8	66098188	F	II		IGR	opensea
cg07981328	0.106472	0.506681	5.01891	1.97e-05	0.00155615	2.09751	0.426827	0.533299	0.106472	1	21724633	F	I		IGR	opensea
cg04314361	-0.102424	0.636031	-5.01889	1.97e-05	0.00155615	2.09745	0.712849	0.610425	-0.102424	2	11850727	R	II		IGR	opensea
cg23046990	0.113014	0.800661	5.01865	1.97e-05	0.00155655	2.09677	0.715901	0.828914	0.113014	3	177340437	R	II	LINC00578	Body	opensea
cg03265533	0.117256	0.712418	5.01776	1.97e-05	0.00155918	2.09423	0.624476	0.741732	0.117256	4	55988640	F	II	KDR	Body	shelf
cg03294496	0.141225	0.613772	5.01742	1.97e-05	0.00155933	2.09325	0.507853	0.649078	0.141225	6	56717521	F	II	DST	TSS1500	opensea
cg14837825	-0.117422	0.81308	-5.01715	1.98e-05	0.00155933	2.09248	0.901146	0.783724	-0.117422	2	96917567	F	II	TMEM127	3'UTR	opensea
cg11275487	0.114289	0.789301	5.01711	1.98e-05	0.00155933	2.09239	0.703585	0.817874	0.114289	5	37836119	F	II	GDNF	TSS1500	shore
cg24863693	0.112389	0.51022	5.01675	1.98e-05	0.00155971	2.09134	0.425928	0.538317	0.112389	1	95776709	R	II		IGR	opensea
cg03388266	-0.123115	0.61217	-5.01669	1.98e-05	0.00155978	2.09119	0.704506	0.581391	-0.123115	2	234891489	F	II	TRPM8	Body	opensea
cg16910097	-0.114581	0.736095	-5.01595	1.98e-05	0.00156066	2.08908	0.82203	0.707449	-0.114581	2	179417916	F	II	TTN-AS1	Body	opensea
cg10267244	-0.113986	0.797844	-5.0159	1.98e-05	0.00156066	2.08893	0.883334	0.769348	-0.113986	17	76605474	F	II		IGR	opensea
cg10586672	-0.122565	0.664564	-5.01538	1.99e-05	0.0015625	2.08744	0.756488	0.633923	-0.122565	3	14514657	R	II	SLC6A6	Body	opensea
cg24714106	0.114101	0.389818	5.01517	1.99e-05	0.00156276	2.08684	0.304242	0.418343	0.114101	15	37179779	F	I	LOC145845	TSS1500	island
cg07752793	0.103055	0.39169	5.01431	1.99e-05	0.00156506	2.0844	0.314399	0.417454	0.103055	2	34852273	F	II		IGR	opensea
cg03348100	0.105068	0.59628	5.0143	1.99e-05	0.00156506	2.08435	0.517478	0.622547	0.105068	3	11890686	R	II		IGR	shelf
cg12924899	-0.108161	0.628592	-5.014	1.99e-05	0.00156564	2.08349	0.709714	0.601552	-0.108161	13	113718667	R	II	MCF2L	Body	shelf
cg04850382	0.109126	0.59429	5.01319	2e-05	0.0015673	2.08119	0.512445	0.621571	0.109126	4	37992096	R	II	TBC1D1	Body	opensea
cg27351816	-0.107096	0.816908	-5.01319	2e-05	0.0015673	2.08118	0.897231	0.790134	-0.107096	15	102157488	F	II		IGR	opensea
cg24472823	0.108655	0.775347	5.01287	2e-05	0.00156828	2.08028	0.693856	0.802511	0.108655	7	51296131	F	II	COBL	Body	opensea
cg17243643	-0.106362	0.602766	-5.01243	2e-05	0.00156977	2.07902	0.682538	0.576176	-0.106362	12	56114269	F	II	RDH5	1stExon	shelf
cg21584493	0.115125	0.657141	5.01223	2e-05	0.00156983	2.07844	0.570798	0.685922	0.115125	7	158342721	F	II	PTPRN2	Body	island
cg15453097	-0.112241	0.155251	-5.01039	2.01e-05	0.00157515	2.07318	0.239432	0.127191	-0.112241	16	14051856	F	II		IGR	opensea
cg23224619	0.100802	0.263242	5.0078	2.03e-05	0.0015823	2.0658	0.187641	0.288443	0.100802	2	234296988	F	II	DGKD	Body	opensea
cg08011218	-0.107394	0.484604	-5.00737	2.03e-05	0.00158339	2.06457	0.56515	0.457756	-0.107394	3	123834913	F	II	KALRN	Body	opensea
cg12509521	0.122923	0.602425	5.00737	2.03e-05	0.00158339	2.06456	0.510233	0.633156	0.122923	13	45633470	F	II		IGR	opensea
cg03406996	-0.130688	0.374264	-5.00641	2.04e-05	0.00158642	2.06182	0.47228	0.341592	-0.130688	3	124545769	R	II	ITGB5	Body	opensea
cg12499542	0.10398	0.718913	5.00442	2.05e-05	0.00159232	2.05615	0.640928	0.744908	0.10398	12	53808156	R	II	SP1	3'UTR	opensea
cg03510605	0.107735	0.614342	5.00385	2.05e-05	0.00159377	2.05451	0.533541	0.641276	0.107735	12	115104734	R	II		IGR	shore
cg07270187	0.113377	0.674334	5.00357	2.05e-05	0.00159389	2.0537	0.589301	0.702679	0.113377	8	700659	R	II		IGR	opensea
cg27353721	0.134662	0.622824	5.00338	2.06e-05	0.00159425	2.05317	0.521827	0.656489	0.134662	6	32202748	R	II		IGR	opensea
cg20101164	0.102335	0.656597	5.00252	2.06e-05	0.00159606	2.05072	0.579846	0.682181	0.102335	19	54223957	R	II	MIR517B	TSS1500	opensea
cg18872212	0.106735	0.513827	5.00235	2.06e-05	0.00159658	2.05023	0.433775	0.54051	0.106735	14	29687569	R	II		IGR	opensea
cg23673093	-0.103575	0.431839	-5.00217	2.06e-05	0.00159698	2.04971	0.50952	0.405946	-0.103575	8	38053398	R	II	BAG4	Body	opensea
cg23677311	-0.106819	0.644377	-5.00109	2.07e-05	0.00160006	2.04664	0.724491	0.617672	-0.106819	8	25061108	R	II	DOCK5	Body	opensea
cg25827670	-0.100816	0.39919	-5.00009	2.07e-05	0.00160162	2.04379	0.474802	0.373986	-0.100816	17	15255513	F	II		IGR	opensea
cg18545449	0.102906	0.654999	4.99972	2.08e-05	0.0016025	2.04272	0.577819	0.680725	0.102906	17	71007646	F	II	SLC39A11	Body	opensea
cg00533182	0.112216	0.225723	4.99939	2.08e-05	0.00160333	2.04179	0.141561	0.253777	0.112216	8	145726136	F	II	PPP1R16A	Body	island
cg03875819	-0.127998	0.335463	-4.99877	2.08e-05	0.00160556	2.04	0.431461	0.303463	-0.127998	10	4386802	F	II		IGR	opensea
cg04082512	-0.100232	0.624368	-4.99732	2.09e-05	0.00160989	2.03587	0.699542	0.59931	-0.100232	16	85626417	F	II		IGR	opensea
cg14989661	-0.13248	0.766198	-4.99556	2.1e-05	0.00161523	2.03084	0.865558	0.733078	-0.13248	3	38216354	F	II	OXSR1	Body	opensea
cg09543943	0.104933	0.80012	4.99397	2.11e-05	0.00161958	2.0263	0.72142	0.826354	0.104933	1	24378238	F	II		IGR	opensea
cg24675818	0.14662	0.524315	4.99321	2.12e-05	0.00162205	2.02415	0.41435	0.56097	0.14662	13	91336186	F	II		IGR	opensea
cg07968674	-0.101772	0.748383	-4.9928	2.12e-05	0.00162301	2.02297	0.824711	0.72294	-0.101772	20	5494977	R	II		IGR	opensea
cg21737106	-0.101605	0.745707	-4.99044	2.13e-05	0.00162846	2.01624	0.821911	0.720306	-0.101605	6	44632753	F	II		IGR	opensea
cg07572596	0.107765	0.757882	4.99042	2.13e-05	0.00162846	2.01616	0.677058	0.784823	0.107765	3	190972812	R	II		IGR	opensea
cg11572973	-0.120776	0.637068	-4.99022	2.13e-05	0.00162871	2.0156	0.72765	0.606874	-0.120776	16	19342365	F	II		IGR	opensea
cg06187202	-0.10692	0.543864	-4.99015	2.14e-05	0.00162871	2.01542	0.624055	0.517134	-0.10692	4	185606288	R	II	PRIMPOL	Body	opensea
cg15413891	0.112443	0.545593	4.99014	2.14e-05	0.00162871	2.01538	0.461261	0.573704	0.112443	18	54802546	F	II		IGR	opensea
cg08746900	0.126322	0.196717	4.98985	2.14e-05	0.00162936	2.01456	0.101975	0.228297	0.126322	5	3598967	R	II	IRX1	Body	island
cg19583109	-0.114342	0.79023	-4.98564	2.16e-05	0.00164055	2.00255	0.875987	0.761645	-0.114342	8	29053344	R	II	KIF13B	Body	opensea
cg04102296	0.109081	0.632904	4.98549	2.16e-05	0.00164088	2.0021	0.551094	0.660175	0.109081	11	113143682	F	I	NCAM1	Body	opensea
cg05097579	0.103073	0.730882	4.98484	2.17e-05	0.00164228	2.00025	0.653577	0.75665	0.103073	3	136750029	R	II		IGR	shore
cg00251128	-0.11745	0.450826	-4.98191	2.19e-05	0.00165144	1.9919	0.538914	0.421464	-0.11745	3	155383345	F	II	PLCH1	Body	opensea
cg04756252	-0.107008	0.531239	-4.98112	2.19e-05	0.00165335	1.98964	0.611495	0.504487	-0.107008	8	134049349	F	II	SLA	3'UTR	opensea
cg21436918	0.135937	0.761998	4.98052	2.2e-05	0.00165436	1.98792	0.660046	0.795982	0.135937	18	2554720	F	II	METTL4	Body	opensea
cg25596754	-0.122894	0.778141	-4.97988	2.2e-05	0.00165576	1.98609	0.870311	0.747417	-0.122894	6	32026610	F	II	TNXB	Body	opensea
cg21010692	-0.119271	0.638627	-4.9785	2.21e-05	0.00165891	1.98215	0.72808	0.608809	-0.119271	12	128104686	R	II		IGR	opensea
cg17928459	0.110152	0.328066	4.97783	2.21e-05	0.00166066	1.98025	0.245452	0.355604	0.110152	10	94450840	R	II	HHEX	Body	shore
cg07383092	0.112869	0.277042	4.97748	2.21e-05	0.00166149	1.97926	0.192391	0.305259	0.112869	5	172663058	R	II	NKX2-5	TSS1500	shore
cg11488017	0.117621	0.436105	4.97722	2.22e-05	0.00166194	1.97851	0.347889	0.46551	0.117621	9	137235746	F	II	RXRA	Body	opensea
cg00366236	0.106804	0.645106	4.97671	2.22e-05	0.00166371	1.97706	0.565003	0.671807	0.106804	17	14952413	R	II		IGR	opensea
cg01515802	0.140093	0.652699	4.97578	2.23e-05	0.0016662	1.9744	0.547629	0.687722	0.140093	19	54876749	F	I	LAIR1	TSS200	opensea
cg09639890	0.119484	0.303746	4.97534	2.23e-05	0.0016669	1.97313	0.214133	0.333617	0.119484	3	192135072	F	II	FGF12	Body	opensea
cg16627786	0.114275	0.411742	4.9753	2.23e-05	0.0016669	1.97303	0.326036	0.440311	0.114275	22	19711051	F	I	GP1BB	TSS200	island
cg01678802	0.104129	0.658931	4.97478	2.23e-05	0.0016684	1.97154	0.580835	0.684964	0.104129	7	51393192	R	II		IGR	opensea
cg07629204	0.118321	0.690065	4.97363	2.24e-05	0.00167225	1.96826	0.601325	0.719646	0.118321	10	44274107	R	II		IGR	opensea
cg17155922	0.105291	0.791303	4.9719	2.25e-05	0.00167769	1.96333	0.712335	0.817625	0.105291	14	63761992	R	II		IGR	opensea
cg00414565	0.112666	0.591988	4.97105	2.26e-05	0.00168028	1.96089	0.507489	0.620155	0.112666	12	69291229	R	II	CPM	Body	opensea
cg06430854	0.100254	0.708433	4.97083	2.26e-05	0.00168085	1.96027	0.633242	0.733497	0.100254	3	159556212	R	II	SCHIP1	TSS1500	opensea
cg22760686	0.126902	0.533627	4.97004	2.26e-05	0.00168309	1.95803	0.43845	0.565353	0.126902	3	197187660	F	II		IGR	shelf
cg03618247	-0.12276	0.447316	-4.96969	2.26e-05	0.00168414	1.95701	0.539386	0.416626	-0.12276	11	78409936	R	II	TENM4	Body	opensea
cg26214630	-0.168703	0.47938	-4.96909	2.27e-05	0.00168586	1.9553	0.605907	0.437204	-0.168703	16	27264942	F	II	NSMCE1	Body	opensea
cg02525015	0.118629	0.497147	4.96759	2.28e-05	0.0016911	1.95102	0.408175	0.526804	0.118629	2	136771608	R	II		IGR	opensea
cg06726471	-0.101704	0.485877	-4.96681	2.28e-05	0.00169338	1.94882	0.562154	0.460451	-0.101704	5	32278708	R	II	MTMR12	Body	opensea
cg27484320	-0.133719	0.645158	-4.96241	2.31e-05	0.00170528	1.93627	0.745447	0.611728	-0.133719	8	20060877	F	II	ATP6V1B2	Body	opensea
cg16732787	0.161245	0.514051	4.96207	2.32e-05	0.00170561	1.93528	0.393117	0.554362	0.161245	1	228785992	R	II	DUSP5P	Body	island
cg00744233	0.103421	0.670176	4.96193	2.32e-05	0.00170592	1.9349	0.59261	0.696031	0.103421	7	36271271	F	II	EEPD1	Body	opensea
cg01463644	-0.126095	0.758152	-4.96181	2.32e-05	0.00170621	1.93453	0.852724	0.726629	-0.126095	16	48115640	F	II		IGR	opensea
cg16422714	0.122788	0.451882	4.96152	2.32e-05	0.00170726	1.93373	0.359792	0.482579	0.122788	5	3059137	R	II		IGR	opensea
cg16797860	0.102474	0.641442	4.95981	2.33e-05	0.00171124	1.92884	0.564587	0.66706	0.102474	9	7433717	R	II		IGR	opensea
cg14335536	-0.137379	0.286732	-4.9589	2.34e-05	0.00171373	1.92625	0.389766	0.252387	-0.137379	15	93347244	F	II		IGR	opensea
cg05393186	-0.127079	0.769509	-4.95771	2.34e-05	0.00171765	1.92286	0.864819	0.73774	-0.127079	14	51473591	R	II	TRIM9	Body	opensea
cg12886492	-0.101317	0.343572	-4.95762	2.35e-05	0.00171775	1.9226	0.41956	0.318243	-0.101317	5	91253642	F	II		IGR	opensea
cg26138978	0.107113	0.722781	4.95742	2.35e-05	0.00171809	1.92202	0.642447	0.74956	0.107113	13	107183092	R	II	EFNB2	Body	shelf
cg16798070	0.11814	0.637732	4.95668	2.35e-05	0.00171999	1.9199	0.549127	0.667267	0.11814	20	4488177	R	II		IGR	opensea
cg01069808	0.117963	0.743538	4.95489	2.36e-05	0.00172583	1.9148	0.655065	0.773029	0.117963	1	244219887	R	II	ZNF238	3'UTR	shore
cg16871292	0.159173	0.403608	4.95469	2.36e-05	0.00172632	1.91422	0.284229	0.443401	0.159173	5	88171206	R	II	MEF2C	5'UTR	opensea
cg04727866	-0.127539	0.567367	-4.95399	2.37e-05	0.00172875	1.91224	0.663021	0.535482	-0.127539	2	230208992	F	II		IGR	opensea
cg03450180	-0.11825	0.584342	-4.95348	2.37e-05	0.00173025	1.91079	0.67303	0.55478	-0.11825	1	209956950	F	II	C1orf74	Body	shore
cg07297980	-0.104554	0.651786	-4.95289	2.38e-05	0.00173192	1.9091	0.730201	0.625647	-0.104554	16	9142122	R	II		IGR	opensea
cg05104283	0.119059	0.574102	4.95276	2.38e-05	0.00173196	1.90873	0.484808	0.603867	0.119059	17	75463860	R	I	2022-09-09	Body	opensea
cg07061779	-0.12428	0.34475	-4.95235	2.38e-05	0.00173296	1.90757	0.43796	0.31368	-0.12428	4	143738724	F	II	INPP4B	5'UTR	opensea
cg04407253	-0.101297	0.523789	-4.9522	2.38e-05	0.00173322	1.90713	0.599762	0.498465	-0.101297	9	126587892	R	II	DENND1A	Body	opensea
cg23897667	0.107595	0.662158	4.9489	2.4e-05	0.00174457	1.89773	0.581461	0.689056	0.107595	8	98572582	F	II		IGR	opensea
cg02789072	-0.146103	0.69715	-4.94878	2.41e-05	0.00174499	1.89739	0.806727	0.660624	-0.146103	7	16359343	F	II	ISPD	Body	opensea
cg17881997	0.113651	0.817546	4.94866	2.41e-05	0.00174527	1.89704	0.732308	0.845959	0.113651	8	77598362	R	II	ZFHX4	5'UTR	shelf
cg03188064	0.102044	0.502199	4.94705	2.42e-05	0.00175115	1.89244	0.425666	0.52771	0.102044	12	122096667	R	I	MORN3	Body	opensea
cg12796409	0.110144	0.73311	4.94693	2.42e-05	0.00175157	1.8921	0.650501	0.760646	0.110144	10	115105961	F	II		IGR	opensea
[truncated: 2,068 more rows]
