# Supplementary material for: DNA methylome and transcriptome profiling reveal key electrophysiology and immune dysregulation in hypertrophic cardiomyopathy
Source: Epigenetics. 2023 Apr 2;18(1):2195307. doi: 10.1080/15592294.2023.2195307 (PMC10072074; doi:10.1080/15592294.2023.2195307)
Supplement: Supplemental Material [file KEPI_A_2195307_SM9987.zip › Supplementary files/Supplementary_Table3_Revised_RNA sequencing quality.xlsx]

## Sheet: Sheet1
Supplementary Table 3. RNA sequencing quality.
Sample	Reads NO.	Bases(bp)	Q30(bp)	N(%)	Q20(%)	Q30(%)
D3	49075324	7361298600	6872776983	0.000858	97.48	93.36
D4	47450434	7117565100	6518583626	0.000871	96.11	91.58
D5	53916578	8087486700	7520101902	0.000884	97.26	92.98
D6	44943002	6741450300	6271696113	0.000904	97.18	93.03
D9	43050238	6457535700	6007251588	0.000869	97.33	93.02
D11	45229716	6784457400	6304364103	0.000861	97.27	92.92
D13	43186690	6478003500	6033226516	0.000885	97.39	93.13
H7	42597098	6389564700	5855412358	0.00087	96.54	91.64
H8	42873390	6431008500	5936991587	0.000882	96.87	92.31
H9	51684128	7752619200	7142898697	0.00089	96.78	92.13
H11	44723274	6708491100	6242641891	0.000884	97.19	93.05
H13	46321336	6948200400	6454030652	0.000874	97.22	92.88
H15	48296822	7244523300	6703983851	0.000855	96.8	92.53
H17	45024500	6753675000	6261664958	0.00086	97.11	92.71
H18	49544534	7431680100	6738406143	0.001144	96.2	90.67
H19	46176586	6926487900	6301983930	0.001191	96.39	90.98
H20	50416230	7562434500	6799651024	0.001162	95.98	89.91
H22	55376182	8306427300	7530321736	0.001198	96.22	90.65
H23	48376570	7256485500	6596359350	0.001138	96.36	90.9
H24	45137002	6770550300	6297552822	0.000842	97.28	93.01
H25	48354412	7253161800	6719559669	0.00084	97.11	92.64
H26	46686900	7003035000	6490056743	0.000876	96.9	92.67
H30	48884558	7332683700	6795738011	0.000895	96.91	92.67
Reads No.: total number of reads;
Bases(bp): total number of bases;
Q30 (bp): the total number of bases whose base recognition accuracy is more than 99.9%;
N (%): percentage of ambiguous bases;
Q20(%): percentage of bases with base recognition accuracy of 99% or higher;
Q30(%): percentage of bases with base recognition accuracy of 99.9% or higher.
