# Supplementary material for: DNA methylome and transcriptome profiling reveal key electrophysiology and immune dysregulation in hypertrophic cardiomyopathy
Source: Epigenetics. 2023 Apr 2;18(1):2195307. doi: 10.1080/15592294.2023.2195307 (PMC10072074; doi:10.1080/15592294.2023.2195307)
Supplement: Supplemental Material [file KEPI_A_2195307_SM9987.zip › Supplementary files/Supplementary_Table4_Revised_DEGs between HCM patients and healthy individuals.xlsx]

## Sheet: DEGs
Supplementary Table 4. DEGs between HCM patients and healthy individuals.
ensembl_gene_id	hgnc_symbol	entrezgene_id	baseMean	log2FoldChange	lfcSE	stat	pvalue	padj
ENSG00000000005	TNMD	64102	12.7719	2.29986	0.656037	3.50568	0.000455434	0.0117365
ENSG00000003249	DBNDD1	79007	64.9181	-1.06406	0.267582	-3.97658	6.99e-05	0.00318544
ENSG00000004799	PDK4	5166	4070.91	2.45394	0.73824	3.32403	0.000887254	0.0186097
ENSG00000005471	ABCB4	5244	122.3	1.10093	0.233578	4.71334	2.44e-06	0.000261098
ENSG00000006283	CACNA1G	8913	3.48853	-2.12047	0.72073	-2.94211	0.00325986	0.0449405
ENSG00000006747	SCIN	85477	3.73789	-2.70463	0.832652	-3.24821	0.00116132	0.0222105
ENSG00000007062	PROM1	8842	220.305	2.25578	0.481062	4.68916	2.74e-06	0.000281668
ENSG00000007933	FMO3	2328	46.0689	1.2274	0.348857	3.51834	0.00043425	0.0114144
ENSG00000008394	MGST1	4257	85.6567	-2.79131	0.326814	-8.54097	1.33e-17	8.75e-14
ENSG00000010327	STAB1	23166	1061.96	-1.47419	0.296775	-4.96738	6.79e-07	9.62e-05
ENSG00000011426	ANLN	54443	10.995	-1.74807	0.562014	-3.11036	0.0018686	0.0305199
ENSG00000012779	ALOX5	240	41.2132	-1.15043	0.376976	-3.05173	0.00227525	0.0350697
ENSG00000013364	MVP	9961	1155.3	-1.03356	0.281557	-3.67086	0.000241735	0.00762926
ENSG00000013441	CLK1	1195	1364.87	1.1205	0.379478	2.95274	0.00314972	0.0438388
ENSG00000013588	GPRC5A	9052	6.51872	-2.15159	0.647447	-3.32319	0.000889951	0.0186247
ENSG00000014138	POLA2	23649	50.0519	-1.6304	0.479745	-3.39848	0.00067762	0.0154079
ENSG00000016391	CHDH	55349	66.1706	-1.72738	0.46226	-3.73682	0.000186364	0.00637842
ENSG00000016402	IL20RA	53832	32.1829	-2.83622	0.512656	-5.5324	3.16e-08	8.53e-06
ENSG00000017483	SLC38A5	92745	19.7464	-1.17787	0.32609	-3.6121	0.000303724	0.00905841
ENSG00000018280	SLC11A1	6556	53.7027	-2.89434	0.490623	-5.89932	3.65e-09	1.53e-06
ENSG00000019169	MARCO	8685	109.651	-5.06772	0.811314	-6.24631	4.2e-10	2.51e-07
ENSG00000021645	NRXN3	9369	20.1708	1.36719	0.423464	3.22858	0.00124406	0.0232468
ENSG00000029993	HMGB3	3149	100.548	-1.13838	0.328726	-3.463	0.000534183	0.0131472
ENSG00000042493	CAPG	822	81.517	-2.09044	0.501486	-4.1685	3.07e-05	0.00178304
ENSG00000042753	AP2S1	1175	1263.86	-1.28966	0.41135	-3.13519	0.00171743	0.0289855
ENSG00000049089	COL9A2	1298	30.4692	1.73653	0.395435	4.39144	1.13e-05	0.000825226
ENSG00000049283	EPN3	55040	185.277	-1.07072	0.240614	-4.44997	8.59e-06	0.000696755
ENSG00000050628	PTGER3	5733	48.688	2.19259	0.487422	4.49835	6.85e-06	0.000579421
ENSG00000054938	CHRDL2	25884	73.4497	-3.89219	0.784529	-4.96118	7.01e-07	9.8e-05
ENSG00000054967	RELT	84957	11.4576	-1.08809	0.347109	-3.13471	0.00172025	0.0289855
ENSG00000060558	GNA15	2769	22.2049	-1.50701	0.361421	-4.16968	3.05e-05	0.00177911
ENSG00000060982	BCAT1	586	37.2582	-1.3857	0.408743	-3.39014	0.000698568	0.0156673
ENSG00000062038	CDH3	1001	5.06128	-3.13845	1.05083	-2.98663	0.00282069	0.0407676
ENSG00000064205	CCN5	8839	381.993	-1.88325	0.495932	-3.79739	0.000146225	0.00530379
ENSG00000064300	NGFR	4804	156.666	-1.38354	0.386967	-3.57535	0.000349758	0.00992106
ENSG00000064655	EYA2	2139	8.92262	-1.44436	0.433278	-3.33356	0.000857412	0.0181558
ENSG00000064886	CHI3L2	1117	18.4721	-3.91139	0.57598	-6.79085	1.11e-11	9.99e-09
ENSG00000064932	SBNO2	22904	324.291	-1.0171	0.192923	-5.27205	1.35e-07	2.49e-05
ENSG00000065320	NTN1	9423	293.836	-1.61112	0.44536	-3.61757	0.000297383	0.00892331
ENSG00000066336	SPI1	6688	176.872	-1.38944	0.375322	-3.702	0.000213903	0.00701645
ENSG00000068489	PRR11	55771	16.5241	-1.60589	0.526002	-3.05302	0.00226554	0.0350022
ENSG00000069399	BCL3	602	191.482	-1.57575	0.334481	-4.71103	2.46e-06	0.000261234
ENSG00000070193	FGF10	2255	5.94875	-2.70586	0.702468	-3.85193	0.000117192	0.00452184
ENSG00000072274	TFRC	7037	382.839	-1.08262	0.289875	-3.73478	0.000187881	0.00639847
ENSG00000072310	SREBF1	6720	551.174	-1.03256	0.221024	-4.67169	2.99e-06	0.000302003
ENSG00000072422	RHOBTB1	9886	253.937	1.10791	0.269548	4.11025	3.95e-05	0.002123
ENSG00000072694	FCGR2B	2213	50.1516	-1.05955	0.363278	-2.91665	0.00353817	0.0475545
ENSG00000073605	GSDMB	55876	215.118	1.04502	0.31497	3.31785	0.00090713	0.0188471
ENSG00000073670	ADAM11	4185	170.473	-1.78685	0.602447	-2.96598	0.00301719	0.0424863
ENSG00000073737	DHRS9	10170	53.4507	-2.28023	0.51239	-4.45019	8.58e-06	0.000696755
ENSG00000075035	WSCD2	9671	3.68146	-3.45983	0.97676	-3.54214	0.000396888	0.0107624
ENSG00000075218	GTSE1	51512	7.7198	-1.57207	0.446306	-3.5224	0.000427655	0.0112862
ENSG00000075886	TUBA3D	113457	782.768	-3.69539	0.486776	-7.59157	3.16e-14	5.66e-11
ENSG00000076864	RAP1GAP	5909	72.6327	-1.07028	0.298374	-3.58705	0.000334442	0.00972331
ENSG00000076944	STXBP2	6813	47.5672	-2.01247	0.531805	-3.78422	0.000154188	0.00555699
ENSG00000077943	ITGA8	8516	57.0571	1.9105	0.386341	4.94511	7.61e-07	0.000105651
ENSG00000078018	MAP2	4133	113.198	1.52715	0.38419	3.97498	7.04e-05	0.00318989
ENSG00000078053	AMPH	273	62.5868	1.1238	0.270627	4.15257	3.29e-05	0.0018732
ENSG00000079462	PAFAH1B3	5050	18.9245	-1.42216	0.404846	-3.51285	0.000443324	0.0115299
ENSG00000085552	IGSF9	57549	10.4297	-3.5543	0.747876	-4.75253	2.01e-06	0.000227606
ENSG00000087258	GNAO1	2775	121.024	-1.28178	0.286387	-4.4757	7.62e-06	0.000638916
ENSG00000088053	GP6	51206	35.1456	1.563	0.485855	3.21701	0.00129532	0.0239306
ENSG00000088726	TMEM40	55287	22.0517	-1.54054	0.380466	-4.04907	5.14e-05	0.00255498
ENSG00000088827	SIGLEC1	6614	209.277	-2.08075	0.378448	-5.4981	3.84e-08	9.83e-06
ENSG00000089199	CHGB	1114	66.7167	-1.80273	0.374708	-4.81102	1.5e-06	0.00018561
ENSG00000089685	BIRC5	332	17.3467	-2.7503	0.699202	-3.93348	8.37e-05	0.00358034
ENSG00000089692	LAG3	3902	10.2154	-1.26209	0.427752	-2.95053	0.00317234	0.0440109
ENSG00000089820	ARHGAP4	393	246.531	-1.08601	0.317501	-3.42048	0.0006251	0.0145742
ENSG00000090530	P3H2	55214	93.4728	2.00944	0.562024	3.57536	0.000349747	0.00992106
ENSG00000090659	CD209	30835	30.7882	-2.25236	0.503659	-4.472	7.75e-06	0.000647313
ENSG00000090889	KIF4A	24137	4.94314	-1.95311	0.673594	-2.89954	0.00373714	0.0490833
ENSG00000091831	ESR1	2099	21.2812	1.43342	0.34528	4.15148	3.3e-05	0.00187669
ENSG00000092295	TGM1	7051	13.9421	-1.83667	0.476507	-3.85444	0.000115997	0.00449266
ENSG00000092969	TGFB2	7042	51.3409	1.67391	0.413235	4.05074	5.11e-05	0.00254815
ENSG00000095303	PTGS1	5742	84.036	-1.18399	0.299817	-3.94902	7.85e-05	0.00341498
ENSG00000095637	SORBS1	10580	7095.01	1.06583	0.261817	4.07091	4.68e-05	0.00239789
ENSG00000095917	TPSD1	23430	2.74816	-2.30349	0.751311	-3.06597	0.00216967	0.0339675
ENSG00000096060	FKBP5	2289	648.178	-1.35111	0.397685	-3.39743	0.000680215	0.0154312
ENSG00000096968	JAK2	3717	667.883	1.5708	0.276449	5.68205	1.33e-08	3.98e-06
ENSG00000099194	SCD	6319	87.4221	-2.0899	0.341276	-6.12378	9.14e-10	4.62e-07
ENSG00000099998	GGT5	2687	762.748	-1.29283	0.371665	-3.47848	0.000504274	0.0126318
ENSG00000100003	SEC14L2	23541	18.5744	-1.76643	0.514236	-3.43506	0.000592427	0.0141052
ENSG00000100055	CYTH4	27128	97.1643	-1.14077	0.345701	-3.29987	0.00096731	0.0196
ENSG00000100095	SEZ6L	23544	59.5511	4.80029	0.641816	7.47923	7.48e-14	1.23e-10
ENSG00000100116	GCAT	23464	965.05	-1.17523	0.284739	-4.12737	3.67e-05	0.00201494
ENSG00000100122	CRYBB1	1414	4.32686	-2.81345	0.668038	-4.21152	2.54e-05	0.00153865
ENSG00000100162	CENPM	79019	10.8683	-2.24172	0.72207	-3.10458	0.00190548	0.0308146
ENSG00000100292	HMOX1	3162	75.1367	-1.55836	0.356985	-4.36534	1.27e-05	0.000903328
ENSG00000100526	CDKN3	1033	17.6605	-1.44194	0.302618	-4.76487	1.89e-06	0.000221501
ENSG00000100968	NFATC4	4776	515.471	-1.15327	0.301803	-3.82128	0.000132762	0.00491969
ENSG00000100979	PLTP	5360	414.684	-1.16509	0.284377	-4.09701	4.19e-05	0.00218853
ENSG00000101000	PROCR	10544	84.8549	-1.27388	0.314871	-4.04572	5.22e-05	0.00258379
ENSG00000101057	MYBL2	4605	8.71728	-2.54399	0.653687	-3.89175	9.95e-05	0.0040453
ENSG00000101187	SLCO4A1	28231	87.5126	-2.95673	0.471118	-6.276	3.47e-10	2.21e-07
ENSG00000101292	PROKR2	128674	4.09881	2.97721	0.86582	3.4386	0.000584726	0.0140235
ENSG00000101336	HCK	3055	42.7621	-1.26437	0.317368	-3.98392	6.78e-05	0.00312417
ENSG00000101347	SAMHD1	25939	295.928	-1.03384	0.25862	-3.99752	6.4e-05	0.00299023
ENSG00000101443	WFDC2	10406	7.51048	-1.76929	0.500533	-3.5348	0.000408079	0.0109553
ENSG00000101638	ST8SIA5	29906	209.799	1.15605	0.383918	3.01119	0.00260226	0.0386593
ENSG00000101892	ATP1B4	23439	25.2082	3.49212	0.729959	4.784	1.72e-06	0.000207832
ENSG00000101977	MCF2	4168	33.5575	1.87818	0.488415	3.84546	0.000120324	0.00457929
ENSG00000102007	PLP2	5355	280.416	-1.13232	0.294641	-3.84304	0.000121522	0.00461595
ENSG00000102109	PCSK1N	27344	26.3688	2.63302	0.506688	5.19653	2.03e-07	3.45e-05
ENSG00000102265	TIMP1	7076	3058.36	-1.7053	0.585068	-2.9147	0.00356035	0.0478124
ENSG00000102554	KLF5	688	60.7587	1.4697	0.301252	4.87865	1.07e-06	0.000140132
ENSG00000102575	ACP5	54	39.4227	-2.35026	0.576508	-4.07671	4.57e-05	0.00234497
ENSG00000102854	MSLN	10232	39.9438	-7.5238	1.27895	-5.88281	4.03e-09	1.6e-06
ENSG00000103415	HMOX2	3163	1217.45	-1.10695	0.256452	-4.3164	1.59e-05	0.00109319
ENSG00000103490	PYCARD	29108	32.8595	-2.29815	0.615822	-3.73185	0.000190079	0.00643852
ENSG00000103855	CD276	80381	512.321	-1.01393	0.240181	-4.22151	2.43e-05	0.00149401
ENSG00000104177	MYEF2	50804	95.9274	1.25999	0.318036	3.96177	7.44e-05	0.00330329
ENSG00000104833	TUBB4A	10382	8.4767	-2.32819	0.450452	-5.16857	2.36e-07	3.91e-05
ENSG00000104951	IL4I1	259307	6.40869	-1.88604	0.646153	-2.91887	0.00351305	0.0473709
ENSG00000104953	TLE6	79816	15.9237	-1.34335	0.442653	-3.03477	0.00240721	0.0366171
ENSG00000105011	ASF1B	55723	11.9808	-2.68458	0.508928	-5.27496	1.33e-07	2.47e-05
ENSG00000105281	SLC1A5	6510	76.2309	-1.18984	0.259201	-4.59041	4.42e-06	0.000412735
ENSG00000105509	HAS1	3036	16.4128	-3.97809	0.812527	-4.89595	9.78e-07	0.000131204
ENSG00000105609	LILRB5	10990	71.2176	-1.79806	0.305965	-5.87669	4.19e-09	1.6e-06
ENSG00000105639	JAK3	3718	44.0677	-1.30673	0.401843	-3.25184	0.00114661	0.0220529
ENSG00000106123	EPHB6	2051	92.6392	-1.0986	0.264884	-4.14746	3.36e-05	0.00188951
ENSG00000106236	NPTX2	4885	35.9474	-2.36553	0.474046	-4.99009	6.04e-07	8.62e-05
ENSG00000106366	SERPINE1	5054	622.316	-4.67487	0.903066	-5.17667	2.26e-07	3.77e-05
ENSG00000106483	SFRP4	6424	400.84	3.71631	0.563223	6.59829	4.16e-11	2.83e-08
ENSG00000106686	SPATA6L	55064	22.5879	1.45169	0.408492	3.55377	0.000379745	0.0104121
ENSG00000106772	PRUNE2	158471	27.2997	1.47047	0.486656	3.02158	0.0025146	0.0376693
ENSG00000106785	TRIM14	9830	24.6215	-1.23564	0.326834	-3.78065	0.000156417	0.00560656
ENSG00000106819	ASPN	54829	668.998	1.52217	0.40381	3.76951	0.000163568	0.00575818
ENSG00000106823	ECM2	1842	197.173	1.2358	0.33021	3.74248	0.000182216	0.00629108
ENSG00000107147	KCNT1	57582	81.9787	-1.33058	0.301259	-4.41673	1e-05	0.000752341
ENSG00000107821	KAZALD1	81621	135.815	1.08249	0.234674	4.61272	3.97e-06	0.000382189
ENSG00000108448	TRIM16L	147166	150.84	-1.32819	0.275312	-4.82433	1.4e-06	0.000176467
ENSG00000108479	GALK1	2584	287.147	-1.42822	0.329875	-4.32956	1.49e-05	0.00104818
ENSG00000108551	RASD1	51655	129.901	-1.63376	0.534187	-3.0584	0.00222521	0.034596
ENSG00000108691	CCL2	6347	202.433	-2.07086	0.417116	-4.9647	6.88e-07	9.69e-05
ENSG00000109062	SLC9A3R1	9368	245.848	-1.14268	0.289174	-3.95154	7.76e-05	0.00339421
ENSG00000109861	CTSC	1075	141.674	-1.54776	0.290924	-5.32016	1.04e-07	1.98e-05
ENSG00000109920	FNBP4	23360	750.961	1.10933	0.298499	3.71636	0.000202114	0.00671917
ENSG00000110002	VWA5A	4013	53.7298	-1.24387	0.276047	-4.50602	6.61e-06	0.000568637
ENSG00000110079	MS4A4A	51338	59.3653	-1.59841	0.354915	-4.50364	6.68e-06	0.000572217
ENSG00000110400	NECTIN1	5818	123.798	-1.15889	0.19438	-5.96197	2.49e-09	1.14e-06
ENSG00000110876	SELPLG	6404	54.8304	-1.13618	0.324819	-3.49788	0.000468978	0.0119732
ENSG00000111319	SCNN1A	6337	4.2992	-2.16485	0.726345	-2.98047	0.00287803	0.0412936
ENSG00000111424	VDR	7421	12.6756	-1.96641	0.625249	-3.14501	0.00166083	0.0282742
ENSG00000111452	ADGRD1	283383	326.804	-1.32149	0.253187	-5.21942	1.79e-07	3.1e-05
ENSG00000111644	ACRBP	84519	11.2139	-1.21088	0.336371	-3.59983	0.000318422	0.00939726
ENSG00000112164	GLP1R	2740	81.686	1.82755	0.552676	3.30673	0.000943922	0.0192834
ENSG00000112218	GPR63	81491	15.5387	1.67519	0.3951	4.23992	2.24e-05	0.00142186
ENSG00000112280	COL9A1	1297	32.361	1.6817	0.469645	3.5808	0.00034255	0.00981544
ENSG00000112379	ARFGEF3	57221	64.1045	1.27122	0.386236	3.29131	0.000997211	0.019999
ENSG00000112562	SMOC2	64094	1008.89	1.40929	0.300438	4.6908	2.72e-06	0.000281668
ENSG00000112936	C7	730	2050.36	-1.20212	0.269646	-4.45813	8.27e-06	0.000683616
ENSG00000113240	CLK4	57396	430.904	1.05392	0.344056	3.06323	0.00218963	0.0341506
ENSG00000113303	BTNL8	79908	2.51337	-2.67475	0.915912	-2.92032	0.00349677	0.0471836
ENSG00000113368	LMNB1	4001	13.3826	-1.5486	0.441636	-3.50651	0.000454025	0.0117296
ENSG00000113645	WWC1	23286	11.6262	-2.98889	0.752511	-3.97189	7.13e-05	0.00319001
ENSG00000113739	STC2	8614	114.222	-1.28852	0.285605	-4.51155	6.44e-06	0.000561373
ENSG00000114120	SLC25A36	55186	1096.55	1.02682	0.303926	3.37851	0.000728794	0.0161511
ENSG00000115107	STEAP3	55240	171.394	-1.43393	0.31772	-4.51318	6.39e-06	0.000559549
ENSG00000115163	CENPA	1058	143.514	3.76688	0.679046	5.54731	2.9e-08	7.94e-06
ENSG00000115602	IL1RL1	9173	17.9121	-2.54358	0.771471	-3.29705	0.000977065	0.019776
ENSG00000115902	SLC1A4	6509	250.37	-1.06115	0.197812	-5.36442	8.12e-08	1.72e-05
ENSG00000115956	PLEK	5341	44.5946	-1.18921	0.379678	-3.13216	0.00173525	0.0291371
ENSG00000116260	QSOX1	5768	1494.63	-1.42521	0.267097	-5.33591	9.51e-08	1.87e-05
ENSG00000116668	SWT1	54823	66.5011	1.06658	0.326034	3.27139	0.00107021	0.0209723
ENSG00000117399	CDC20	991	22.4876	-2.28551	0.499768	-4.57314	4.8e-06	0.000442617
ENSG00000118473	SGIP1	84251	224.33	1.28011	0.433519	2.95284	0.00314866	0.0438388
ENSG00000118640	VAMP8	8673	118.908	-1.21257	0.333516	-3.63572	0.0002772	0.00842022
ENSG00000118777	ABCG2	9429	49.3621	1.89905	0.332558	5.71042	1.13e-08	3.51e-06
ENSG00000118785	SPP1	6696	121.327	-2.68069	0.519151	-5.1636	2.42e-07	3.98e-05
ENSG00000118849	RARRES1	5918	79.937	-4.08003	0.792636	-5.14742	2.64e-07	4.27e-05
ENSG00000119408	NEK6	10783	36.7009	-1.00175	0.258361	-3.87732	0.000105612	0.00419763
ENSG00000119535	CSF3R	1441	47.7554	-1.37429	0.325243	-4.22542	2.38e-05	0.00148318
ENSG00000120049	KCNIP2	30819	786.878	-1.42996	0.440151	-3.24878	0.00115901	0.0222048
ENSG00000120051	CFAP58	159686	47.5556	1.35596	0.300108	4.51825	6.24e-06	0.000551222
ENSG00000120057	SFRP5	6425	48.3468	-3.65557	0.967038	-3.78017	0.000156719	0.00560718
ENSG00000120322	PCDHB8	56128	5.5746	-1.77897	0.573078	-3.10423	0.00190772	0.0308146
ENSG00000120725	SIL1	64374	509.253	-1.25094	0.4126	-3.03185	0.00243057	0.0369154
ENSG00000120738	EGR1	1958	329.619	-1.57299	0.335744	-4.68508	2.8e-06	0.000285855
ENSG00000120833	SOCS2	8835	252.204	1.4032	0.212189	6.61297	3.77e-11	2.65e-08
ENSG00000121270	ABCC11	85320	3.60892	-2.84495	0.850342	-3.34565	0.000820895	0.0175142
ENSG00000121764	HCRTR1	3061	7.83849	-2.08393	0.60198	-3.46179	0.000536594	0.0131699
ENSG00000121966	CXCR4	7852	63.576	1.23533	0.422167	2.92618	0.00343154	0.0466548
ENSG00000122121	XPNPEP2	7512	10.5037	-1.48545	0.463773	-3.20298	0.00136014	0.024862
ENSG00000122176	FMOD	2331	891.889	1.82581	0.571791	3.19315	0.00140732	0.0254547
ENSG00000122188	LAX1	54900	3.76767	-3.68114	0.966972	-3.80687	0.000140735	0.00513914
ENSG00000122254	HS3ST2	9956	10.3049	-2.96002	0.800084	-3.69964	0.000215907	0.0070587
ENSG00000122375	OPN4	94233	13.1376	-2.52197	0.51041	-4.94105	7.77e-07	0.000107119
ENSG00000122507	BBS9	27241	144.441	-1.1227	0.322034	-3.48629	0.00048977	0.012347
ENSG00000123104	ITPR2	3709	105.947	1.05108	0.342323	3.07042	0.00213757	0.0336313
ENSG00000123243	ITIH5	80760	586.942	1.00722	0.224213	4.49227	7.05e-06	0.00059368
ENSG00000123338	NCKAP1L	3071	55.0826	-1.13388	0.327937	-3.45762	0.000544979	0.0132967
ENSG00000123353	ORMDL2	29095	24.9377	-1.11742	0.284076	-3.93354	8.37e-05	0.00358034
ENSG00000123500	COL10A1	1300	13.9262	2.46627	0.658345	3.74616	0.000179559	0.00621023
ENSG00000123572	NRK	203447	117.491	1.6351	0.410431	3.98387	6.78e-05	0.00312417
ENSG00000123612	ACVR1C	130399	3.73442	-2.84494	0.854032	-3.33119	0.000864764	0.0182687
ENSG00000123636	BAZ2B	29994	242.438	1.0517	0.307469	3.42052	0.000625011	0.0145742
ENSG00000123689	G0S2	50486	1481.01	-1.1452	0.234626	-4.88097	1.06e-06	0.000139673
ENSG00000123989	CHPF	79586	2752.7	-1.10725	0.269158	-4.11376	3.89e-05	0.0020967
ENSG00000124107	SLPI	6590	77.5716	-5.51769	0.803287	-6.86889	6.47e-12	7.09e-09
ENSG00000124205	EDN3	1908	4.01836	5.05162	1.06121	4.76024	1.93e-06	0.000222921
ENSG00000124343	XG	100132596	20.5554	2.90737	0.607536	4.78552	1.71e-06	0.000207539
ENSG00000124429	POF1B	79983	22.8245	-1.5725	0.466863	-3.36822	0.000756549	0.0164802
ENSG00000124479	NDP	4693	4.8573	2.40918	0.74783	3.22156	0.00127496	0.0236449
ENSG00000124491	F13A1	2162	270.732	-2.0164	0.368088	-5.47804	4.3e-08	1.07e-05
ENSG00000124713	GNMT	107080644	29.8848	-2.3994	0.408563	-5.87279	4.29e-09	1.6e-06
ENSG00000124731	TREM1	54210	4.49858	-2.59962	0.81504	-3.18956	0.00142488	0.0256296
ENSG00000124749	COL21A1	81578	795.931	1.78573	0.24109	7.40691	1.29e-13	1.96e-10
ENSG00000124813	RUNX2	860	38.7914	1.40681	0.412957	3.40668	0.000657577	0.0151089
ENSG00000124882	EREG	2069	2.55037	3.97029	1.19194	3.33094	0.000865525	0.0182687
ENSG00000125148	MT2A	4502	1535.16	-1.80608	0.40895	-4.41638	1e-05	0.000752341
ENSG00000125319	HROB	78995	27.3307	-1.00945	0.349089	-2.89166	0.00383217	0.0499652
ENSG00000125730	C3	718	2184.28	-2.48746	0.398763	-6.23795	4.43e-10	2.57e-07
ENSG00000125735	TNFSF14	8740	17.1342	-4.49354	0.798472	-5.62768	1.83e-08	5.22e-06
ENSG00000125869	LAMP5	24141	12.5509	2.42793	0.83389	2.91157	0.0035962	0.0479023
ENSG00000126106	TMEM53	79639	119.609	-1.02902	0.256514	-4.01157	6.03e-05	0.00287211
ENSG00000126262	FFAR2	2867	3.84176	-3.65154	0.875383	-4.17136	3.03e-05	0.00177129
ENSG00000126368	NR1D1	9572	176.552	-1.45717	0.330067	-4.41478	1.01e-05	0.00075504
ENSG00000126759	CFP	5199	3.96888	-1.81689	0.581672	-3.12357	0.00178674	0.0296247
ENSG00000126773	PCNX4	64430	419.94	1.08605	0.311792	3.48326	0.00049535	0.0124558
ENSG00000127129	EDN2	1907	13.9259	-3.92648	0.744284	-5.27551	1.32e-07	2.47e-05
ENSG00000127589	TUBBP1	-	4.6153	-1.41192	0.478664	-2.9497	0.0031808	0.0440662
ENSG00000128262	POM121L9P	-	20.0036	-1.78067	0.332386	-5.35725	8.45e-08	1.77e-05
ENSG00000128285	MCHR1	2847	2.75988	-3.12589	1.0628	-2.94119	0.0032695	0.0450419
ENSG00000128510	CPA4	51200	10.2461	-5.42768	1.31193	-4.13717	3.52e-05	0.00195259
ENSG00000128536	CDHR3	222256	16.7885	-1.52119	0.436469	-3.48523	0.000491723	0.0123804
ENSG00000128596	CCDC136	64753	154.441	1.17169	0.307752	3.80727	0.000140511	0.00513914
ENSG00000128655	PDE11A	50940	13.1338	-1.74085	0.59556	-2.92305	0.00346625	0.0469316
ENSG00000129255	MPDU1	9526	389.394	-1.09752	0.277095	-3.96081	7.47e-05	0.00330913
ENSG00000129450	SIGLEC9	27180	13.5315	-3.09859	0.656911	-4.71692	2.39e-06	0.000257943
ENSG00000129451	KLK10	5655	8.13403	-3.02379	0.836988	-3.6127	0.000303023	0.00905119
ENSG00000129465	RIPK3	11035	14.7395	-1.16159	0.321059	-3.61798	0.000296908	0.00892262
ENSG00000129749	CHRNA10	57053	18.268	-1.23913	0.336479	-3.68263	0.000230842	0.00741175
ENSG00000129988	LBP	3929	4.04046	-3.99511	1.13095	-3.53253	0.000411602	0.0110249
ENSG00000130037	KCNA5	3741	51.8655	1.06784	0.338392	3.15562	0.00160159	0.0277206
ENSG00000130054	FAM155B	27112	224.395	-1.68889	0.431499	-3.914	9.08e-05	0.00381869
ENSG00000130270	ATP8B3	148229	9.77525	-1.41555	0.404146	-3.50256	0.000460814	0.0118288
ENSG00000130294	KIF1A	547	69.9725	1.9208	0.52421	3.66417	0.000248141	0.00775987
ENSG00000130720	FIBCD1	84929	16.7731	-2.79112	0.651199	-4.28612	1.82e-05	0.00121917
ENSG00000131019	ULBP3	79465	10.9557	-1.44949	0.3609	-4.01632	5.91e-05	0.00284236
ENSG00000131037	EPS8L1	54869	44.9933	-1.27828	0.422938	-3.02237	0.00250801	0.0376278
ENSG00000131080	EDA2R	60401	42.0643	2.06484	0.489493	4.21832	2.46e-05	0.00149762
ENSG00000131094	C1QL1	10882	20.7075	-1.58826	0.515881	-3.07873	0.00207886	0.0330193
ENSG00000131188	PRR7	80758	42.507	-1.1445	0.366494	-3.12284	0.00179116	0.0296499
ENSG00000131401	NAPSB	-	21.1386	1.4999	0.467308	3.20965	0.00132894	0.0243931
ENSG00000131459	GFPT2	9945	117.198	-1.36509	0.215415	-6.33703	2.34e-10	1.54e-07
ENSG00000131747	TOP2A	7153	13.7546	-2.22926	0.635038	-3.51043	0.000447376	0.0115895
ENSG00000132329	RAMP1	10267	4095.78	-1.67828	0.434276	-3.86455	0.000111295	0.00438164
ENSG00000132424	PNISR	25957	1330.49	1.15203	0.361422	3.18749	0.00143512	0.0257903
ENSG00000132530	XAF1	54739	67.9212	1.09565	0.365431	2.99824	0.00271544	0.0398306
ENSG00000132681	ATP1A4	480	15.6271	2.62661	0.624499	4.20595	2.6e-05	0.00155787
ENSG00000132821	VSTM2L	128434	221.336	-3.02552	0.450169	-6.72086	1.81e-11	1.42e-08
ENSG00000132965	ALOX5AP	241	39.8606	-1.4942	0.364094	-4.10387	4.06e-05	0.00215891
ENSG00000133019	CHRM3	1131	5.02605	2.54578	0.82138	3.09939	0.00193918	0.0312329
ENSG00000133027	PEMT	10400	70.4024	-1.42832	0.402608	-3.54766	0.000388668	0.0105913
ENSG00000133048	CHI3L1	1116	35.8911	-5.4146	1.22246	-4.42926	9.46e-06	0.000739396
ENSG00000133055	MYBPH	4608	8.96045	-4.06152	1.3601	-2.98618	0.00282482	0.0407974
ENSG00000133392	MYH11	4629	674.224	1.26904	0.328433	3.86394	0.000111575	0.00438164
ENSG00000133800	LYVE1	10894	108.729	-2.319	0.296096	-7.83192	4.8e-15	1.05e-11
ENSG00000134020	PEBP4	157310	1453.47	-1.47012	0.377397	-3.89543	9.8e-05	0.00401144
ENSG00000134061	CD180	4064	15.0649	-1.97027	0.468215	-4.20804	2.58e-05	0.00155772
ENSG00000134323	MYCN	4613	8.66393	1.39556	0.456659	3.05603	0.0022429	0.0347887
ENSG00000134333	LDHA	3939	2332.67	-1.66393	0.246864	-6.74025	1.58e-11	1.3e-08
ENSG00000134470	IL15RA	3601	66.9402	-1.03572	0.243568	-4.25226	2.12e-05	0.00136341
ENSG00000134716	CYP2J2	1573	2459.95	1.13335	0.273501	4.14387	3.41e-05	0.00191255
ENSG00000134955	SLC37A2	219855	30.8238	-1.57619	0.360231	-4.37549	1.21e-05	0.000868925
ENSG00000135119	RNFT2	84900	11.134	-1.1714	0.382119	-3.06555	0.00217272	0.0339675
ENSG00000135127	BICDL1	92558	15.7019	-4.17036	1.04402	-3.99451	6.48e-05	0.00302139
ENSG00000135451	TROAP	10024	9.46523	-3.0538	0.572085	-5.33803	9.4e-08	1.87e-05
ENSG00000135472	FAIM2	23017	61.2019	-1.84614	0.502502	-3.6739	0.000238872	0.00755879
ENSG00000135476	ESPL1	9700	6.44232	-2.13273	0.549924	-3.87823	0.00010522	0.00419763
ENSG00000135917	SLC19A3	80704	5.76115	-2.91201	0.775058	-3.75715	0.000171861	0.00600722
ENSG00000136378	ADAMTS7	11173	488.005	-1.07695	0.24568	-4.38355	1.17e-05	0.000846259
ENSG00000136383	ALPK3	57538	4541.63	1.00864	0.174229	5.78916	7.07e-09	2.49e-06
ENSG00000136425	CIB2	10518	168.724	-1.05005	0.328846	-3.19313	0.00140741	0.0254547
ENSG00000136960	ENPP2	5168	48.7677	1.50698	0.492441	3.06022	0.00221174	0.0344409
ENSG00000136999	CCN3	4856	61.475	1.4105	0.396025	3.56164	0.000368549	0.0102349
ENSG00000137168	PPIL1	51645	468.709	-1.07896	0.337795	-3.19412	0.00140259	0.0254376
ENSG00000137204	SLC22A7	10864	60.0841	2.09296	0.585109	3.57704	0.000347501	0.00991833
ENSG00000137267	TUBB2A	7280	59.2599	-1.03835	0.217787	-4.76774	1.86e-06	0.000221417
ENSG00000137809	ITGA11	22801	172.768	-1.08794	0.285582	-3.80957	0.000139208	0.00512005
ENSG00000137812	KNL1	57082	5.63901	-1.8081	0.580607	-3.11416	0.00184471	0.0302299
ENSG00000137831	UACA	55075	950.93	1.27634	0.28881	4.41929	9.9e-06	0.000747958
ENSG00000137869	CYP19A1	1588	7.70945	-1.69088	0.539853	-3.13211	0.00173558	0.0291371
ENSG00000137871	ZNF280D	54816	260.336	1.25417	0.390609	3.21081	0.00132362	0.0243185
ENSG00000137941	TTLL7	79739	109.618	1.93594	0.347113	5.57726	2.44e-08	6.78e-06
ENSG00000137959	IFI44L	10964	213.347	1.61829	0.386663	4.18527	2.85e-05	0.00169132
ENSG00000137965	IFI44	10561	221.789	1.13725	0.367129	3.09769	0.00195035	0.0313169
ENSG00000137968	SLC44A5	204962	55.5923	4.489	0.566664	7.92179	2.34e-15	6.59e-12
ENSG00000138080	EMILIN1	11117	879.242	-1.07618	0.318646	-3.37736	0.00073184	0.0161925
ENSG00000138131	LOXL4	84171	94.5317	-1.65333	0.471545	-3.50619	0.000454569	0.0117296
ENSG00000138193	PLCE1	51196	442.359	1.21315	0.273176	4.44091	8.96e-06	0.000717861
ENSG00000138207	RBP4	5950	16.4246	-2.82523	0.77421	-3.64918	0.000263081	0.00811641
ENSG00000138311	ZNF365	22891	8.6194	2.25661	0.582675	3.87284	0.000107574	0.00425847
ENSG00000138356	AOX1	316	26.3034	-1.76128	0.58683	-3.00135	0.00268789	0.0395106
ENSG00000138472	GUCA1C	9626	184.072	1.50341	0.464353	3.23765	0.00120519	0.0227854
ENSG00000138615	CILP	8483	428.244	1.62834	0.315836	5.15565	2.53e-07	4.12e-05
ENSG00000138735	PDE5A	8654	187.857	1.50413	0.312685	4.81038	1.51e-06	0.00018561
ENSG00000138795	LEF1	51176	14.1722	2.52477	0.734603	3.43692	0.00058838	0.0140454
ENSG00000138821	SLC39A8	64116	61.4456	-1.83422	0.485932	-3.77464	0.000160238	0.00567134
ENSG00000139178	C1RL	51279	94.8583	-1.67425	0.250964	-6.67129	2.54e-11	1.85e-08
ENSG00000139344	AMDHD1	144193	11.3588	-1.37959	0.397852	-3.46759	0.000525147	0.013006
ENSG00000139549	DHH	50846	4.32927	2.1809	0.701576	3.10857	0.00187993	0.0305532
ENSG00000139767	SRRM4	84530	71.5805	1.21771	0.387015	3.1464	0.00165291	0.0282742
ENSG00000140368	PSTPIP1	9051	48.1919	-1.31427	0.386033	-3.40454	0.000662748	0.0151747
ENSG00000140557	ST8SIA2	8128	99.1515	1.10664	0.338925	3.26515	0.00109406	0.0213125
ENSG00000140749	IGSF6	10261	21.0549	-2.00743	0.511168	-3.92714	8.6e-05	0.00365232
ENSG00000141750	STAC2	342667	9.42528	-2.83633	0.738866	-3.83876	0.000123657	0.00467904
ENSG00000141837	CACNA1A	773	23.5532	1.58705	0.462167	3.43393	0.000594896	0.0141469
ENSG00000141968	VAV1	7409	31.4271	-1.21774	0.381563	-3.19145	0.00141561	0.0255327
ENSG00000142149	HUNK	30811	5.68158	-2.53683	0.783768	-3.23671	0.00120916	0.0228237
ENSG00000142347	MYO1F	4542	103.244	-1.034	0.336491	-3.07288	0.00212003	0.033489
ENSG00000142583	SLC2A5	6518	75.431	-2.01598	0.491423	-4.10234	4.09e-05	0.0021674
ENSG00000142748	FCN3	8547	129.18	-2.39996	0.339639	-7.06619	1.59e-12	2.06e-09
ENSG00000143226	FCGR2A	2212	83.081	-1.20851	0.354479	-3.40926	0.000651399	0.0150371
ENSG00000143375	CGN	57530	8.40402	-3.86181	0.841418	-4.58964	4.44e-06	0.000412735
ENSG00000143502	SUSD4	55061	95.8547	-1.56748	0.461338	-3.39768	0.000679592	0.0154312
ENSG00000143546	S100A8	6279	39.3294	-4.44322	0.574047	-7.74016	9.93e-15	1.96e-11
ENSG00000143549	TPM3	7170	3592.05	1.4437	0.434882	3.31976	0.000900955	0.0187952
ENSG00000143603	KCNN3	3782	53.3701	1.1903	0.245464	4.84917	1.24e-06	0.000157687
ENSG00000143740	SNAP47	116841	769.185	1.02145	0.277757	3.6775	0.000235529	0.0074974
ENSG00000143768	LEFTY2	7044	22.9767	2.29759	0.499059	4.60384	4.15e-06	0.000395016
ENSG00000143816	WNT9A	7483	214.847	2.65546	0.509444	5.21247	1.86e-07	3.19e-05
ENSG00000143867	OSR1	130497	50.1331	-1.38658	0.397526	-3.48802	0.000486605	0.0122986
ENSG00000144031	ANKRD53	79998	9.15866	-1.45089	0.465744	-3.11522	0.00183808	0.0301967
ENSG00000144331	ZNF385B	151126	23.6078	2.57454	0.732387	3.51528	0.000439294	0.0114705
ENSG00000144395	CCDC150	284992	14.7775	2.11956	0.497981	4.2563	2.08e-05	0.00134921
ENSG00000144426	NBEAL1	65065	228.902	1.22731	0.33556	3.6575	0.00025469	0.00790703
ENSG00000144619	CNTN4	152330	13.3205	1.32463	0.385282	3.43809	0.000585841	0.0140331
ENSG00000144644	GADL1	339896	4.08409	2.88896	0.818986	3.52748	0.000419528	0.0111463
ENSG00000144824	PHLDB2	90102	1655.46	1.4413	0.242971	5.93198	2.99e-09	1.28e-06
ENSG00000144908	ALDH1L1	10840	599.569	-1.09306	0.316625	-3.45223	0.000555964	0.0134317
ENSG00000145335	SNCA	6622	100.586	1.46471	0.38361	3.81821	0.000134423	0.00497187
ENSG00000145623	OSMR	9180	104.737	-1.18386	0.26858	-4.40786	1.04e-05	0.000776637
ENSG00000145824	CXCL14	9547	84.6503	1.61638	0.45782	3.5306	0.000414617	0.0110736
ENSG00000145936	KCNMB1	3779	63.1931	1.57326	0.39125	4.02111	5.79e-05	0.00279197
ENSG00000146094	DOK3	79930	41.9502	-2.16676	0.392607	-5.51889	3.41e-08	8.85e-06
ENSG00000146197	SCUBE3	222663	191.276	-1.19798	0.33845	-3.53959	0.000400743	0.010852
ENSG00000146215	CRIP3	401262	306.686	1.42422	0.400354	3.55739	0.000374556	0.0103417
ENSG00000146592	CREB5	9586	487.296	1.67069	0.245605	6.80233	1.03e-11	9.66e-09
ENSG00000146670	CDCA5	113130	19.0984	-1.43621	0.434173	-3.30792	0.00093992	0.0192816
ENSG00000146755	TRIM50	135892	4.2597	-2.68118	0.74598	-3.59417	0.000325428	0.00956986
ENSG00000147041	SYTL5	94122	19.6036	4.5508	0.766742	5.93525	2.93e-09	1.28e-06
ENSG00000147155	EBP	10682	192.597	-1.28503	0.438548	-2.93019	0.00338751	0.0462795
ENSG00000147378	FATE1	89885	10.2075	2.14631	0.537784	3.99103	6.58e-05	0.00305875
ENSG00000147588	PMP2	5375	14.0114	1.80655	0.526642	3.43032	0.000602864	0.0142675
ENSG00000147872	PLIN2	123	951.086	-1.42596	0.323676	-4.4055	1.06e-05	0.000782182
ENSG00000147889	CDKN2A	1029	7.07146	2.63775	0.750354	3.51535	0.000439179	0.0114705
ENSG00000148053	NTRK2	4915	82.8292	1.3652	0.362436	3.76675	0.000165389	0.00581191
ENSG00000148357	HMCN2	256158	501.251	1.00226	0.275494	3.63804	0.000274724	0.00838375
ENSG00000148655	LRMDA	83938	57.2821	-1.33893	0.381115	-3.5132	0.000442743	0.0115299
ENSG00000148773	MKI67	4288	18.6464	-3.36403	0.787894	-4.26965	1.96e-05	0.00128228
ENSG00000149418	ST14	6768	19.2018	-1.0654	0.342096	-3.11434	0.00184359	0.0302299
ENSG00000149527	PLCH2	9651	9.26884	-1.66959	0.5213	-3.20275	0.00136124	0.024862
ENSG00000149925	ALDOA	226	11.7919	-1.44464	0.368985	-3.91518	9.03e-05	0.00381354
ENSG00000150051	MKX	283078	6.19414	3.50475	0.89359	3.9221	8.78e-05	0.00371352
ENSG00000150275	PCDH15	65217	5.08141	2.70715	0.80009	3.38356	0.000715523	0.0159388
ENSG00000150347	ARID5B	84159	277.898	1.05876	0.255957	4.13649	3.53e-05	0.00195292
ENSG00000150394	CDH8	1006	4.29086	3.4429	0.892894	3.85589	0.000115309	0.00448365
ENSG00000150630	VEGFC	7424	99.891	1.16932	0.304947	3.83449	0.000125823	0.00473374
ENSG00000151062	CACNA2D4	93589	16.2099	-1.16177	0.275283	-4.22026	2.44e-05	0.00149401
ENSG00000151617	EDNRA	1909	272.757	1.03219	0.276471	3.73346	0.000188864	0.00641134
ENSG00000152086	TUBA3E	112714	377.236	-3.92407	0.564075	-6.95664	3.48e-12	4.04e-09
ENSG00000152377	SPOCK1	6695	184.483	-1.32959	0.338516	-3.9277	8.58e-05	0.00365165
ENSG00000152672	CLEC4F	165530	14.0949	2.0277	0.545106	3.71983	0.00019936	0.00663882
ENSG00000152767	FARP1	10160	174.809	1.19309	0.344405	3.4642	0.00053181	0.0131116
ENSG00000153291	SLC25A27	9481	358.243	1.14605	0.350053	3.27395	0.00106055	0.0208868
ENSG00000153294	ADGRF4	221393	3.51186	-2.87203	0.911989	-3.14919	0.00163724	0.028091
ENSG00000153707	PTPRD	5789	92.8059	1.09021	0.267303	4.07856	4.53e-05	0.00233247
ENSG00000153993	SEMA3D	223117	26.1995	2.17281	0.425189	5.11023	3.22e-07	5e-05
ENSG00000155096	AZIN1	51582	601.706	1.01339	0.253194	4.00243	6.27e-05	0.00295682
ENSG00000155265	GOLGA7B	401647	20.9039	-1.71626	0.574019	-2.98989	0.00279076	0.0404537
ENSG00000155511	GRIA1	2890	6.7179	1.79725	0.605286	2.96926	0.00298519	0.0422774
ENSG00000155659	VSIG4	11326	188.646	-2.4522	0.347381	-7.05912	1.68e-12	2.06e-09
ENSG00000156414	TDRD9	122402	23.3091	-1.65638	0.424834	-3.8989	9.66e-05	0.00400211
ENSG00000156466	GDF6	392255	12.0574	1.65527	0.533055	3.10526	0.00190113	0.0307846
ENSG00000156471	PTDSS1	9791	1133.61	-1.16823	0.302148	-3.86642	0.000110443	0.00436325
ENSG00000156475	PPP2R2B	5521	17.3035	2.47677	0.583322	4.24597	2.18e-05	0.00139313
ENSG00000156689	GLYATL2	219970	3.76708	2.38638	0.767442	3.10952	0.00187392	0.0305462
ENSG00000156966	B3GNT7	93010	47.7475	-1.78259	0.403032	-4.42295	9.74e-06	0.00074394
ENSG00000157017	GHRL	51738	21.1844	-3.68334	0.674487	-5.46095	4.74e-08	1.14e-05
ENSG00000157150	TIMP4	7079	145.736	-1.63226	0.455089	-3.5867	0.000334895	0.00972331
ENSG00000157193	LRP8	7804	13.1305	-1.12762	0.356177	-3.1659	0.00154603	0.0271189
ENSG00000157343	ARMC12	221481	9.73663	-2.35788	0.638549	-3.69256	0.000222011	0.00721042
ENSG00000157445	CACNA2D3	55799	266.101	-1.13963	0.286044	-3.98409	6.77e-05	0.00312417
ENSG00000157470	FAM81A	145773	22.6565	-1.28854	0.358888	-3.59037	0.000330208	0.00965833
ENSG00000157734	SNX22	79856	19.2465	-1.52915	0.281432	-5.43345	5.53e-08	1.28e-05
ENSG00000158006	PAFAH2	5051	281.49	1.36517	0.296331	4.60691	4.09e-06	0.000391114
ENSG00000158023	CFAP251	144406	56.9114	1.64645	0.365366	4.50631	6.6e-06	0.000568637
ENSG00000158246	TENT5B	115572	285.685	-1.76686	0.331264	-5.3337	9.62e-08	1.88e-05
ENSG00000158296	SLC13A3	64849	16.0321	-1.48761	0.359572	-4.13717	3.52e-05	0.00195259
ENSG00000158481	CD1C	911	13.0685	1.86719	0.590336	3.16293	0.00156188	0.0272575
ENSG00000158528	PPP1R9A	55607	238.253	1.12009	0.276639	4.04893	5.15e-05	0.00255498
ENSG00000158683	PKD1L1	168507	63.0311	1.28118	0.345337	3.70992	0.000207322	0.00686916
ENSG00000158816	VWA5B1	127731	3.34189	-4.44669	1.14582	-3.88079	0.000104117	0.0041634
ENSG00000158859	ADAMTS4	9507	76.3658	-1.4581	0.368352	-3.95843	7.54e-05	0.00333478
ENSG00000158869	FCER1G	2207	79.7936	-1.22324	0.352139	-3.47374	0.000513266	0.0127598
ENSG00000159166	LAD1	3898	97.1757	-2.4543	0.776463	-3.16087	0.00157299	0.02728
ENSG00000159189	C1QC	714	400.112	-1.7636	0.335158	-5.26198	1.43e-07	2.58e-05
ENSG00000159212	CLIC6	54102	290.929	2.85645	0.358491	7.96797	1.61e-15	5.3e-12
ENSG00000159387	IRX6	79190	1061.42	1.80196	0.366062	4.92255	8.54e-07	0.000116138
ENSG00000159403	C1R	715	1690.01	-1.41064	0.365063	-3.86411	0.000111496	0.00438164
ENSG00000159958	TNFRSF13C	115650	7.2863	-1.86481	0.465429	-4.00665	6.16e-05	0.00291848
ENSG00000160013	PTGIR	5739	142.038	-1.18979	0.344287	-3.45581	0.000548636	0.0133364
ENSG00000160183	TMPRSS3	64699	4.09798	-3.70499	1.20225	-3.0817	0.00205819	0.0327747
ENSG00000160255	ITGB2	3689	189.497	-1.43626	0.346312	-4.1473	3.36e-05	0.00188951
ENSG00000160349	LCN1	3933	5.00129	3.42977	1.1164	3.07218	0.00212504	0.0335145
ENSG00000160446	ZDHHC12	84885	101.402	-1.06001	0.339049	-3.12643	0.00176945	0.0295065
ENSG00000160801	PTH1R	5745	363.941	-1.31351	0.295263	-4.4486	8.64e-06	0.000698334
ENSG00000160808	MYL3	4634	90400	-1.00467	0.343732	-2.92284	0.00346857	0.0469316
ENSG00000160862	AZGP1	563	1828	-1.5282	0.433609	-3.52436	0.000424506	0.0112493
ENSG00000160867	FGFR4	2264	20.3306	-2.22004	0.368519	-6.02423	1.7e-09	8.28e-07
ENSG00000160883	HK3	3101	44.8468	-2.64915	0.389271	-6.80541	1.01e-11	9.66e-09
ENSG00000161638	ITGA5	3678	991.251	-1.02468	0.286709	-3.57394	0.000351655	0.00996053
ENSG00000161643	SIGLEC16	400709	15.3135	-1.6405	0.462445	-3.54746	0.000388967	0.0105913
ENSG00000161677	JOSD2	126119	714.926	-1.29657	0.429743	-3.01708	0.00255224	0.0380885
ENSG00000161798	AQP5	362	4.74508	-2.48619	0.751855	-3.30674	0.000943883	0.0192834
ENSG00000161888	SPC24	147841	38.5922	-2.19613	0.406306	-5.40511	6.48e-08	1.43e-05
ENSG00000162009	SSTR5	6755	42.408	-2.66666	0.736918	-3.61866	0.000296135	0.00892262
ENSG00000162267	ITIH3	3699	18.8252	1.60715	0.484751	3.31542	0.000915053	0.018929
ENSG00000162366	PDZK1IP1	10158	3.60282	-3.92578	1.27849	-3.07063	0.00213608	0.0336313
ENSG00000162511	LAPTM5	7805	109.168	-2.02347	0.426774	-4.74132	2.12e-06	0.000237836
ENSG00000162571	TTLL10	254173	3.8333	-2.5822	0.684516	-3.7723	0.000161748	0.00570429
ENSG00000162643	DNAI3	126820	3.31986	-1.65598	0.55178	-3.00115	0.00268962	0.0395106
ENSG00000162840	MT2P1	-	8.44227	-3.39369	0.879059	-3.86059	0.000113112	0.00442439
ENSG00000162913	OBSCN-AS1	-	5.90461	-2.08958	0.712741	-2.93175	0.00337054	0.046108
ENSG00000162998	FRZB	2487	201.956	1.72991	0.354109	4.88523	1.03e-06	0.000137607
ENSG00000163220	S100A9	6280	204.264	-4.21862	0.622478	-6.77715	1.23e-11	1.05e-08
ENSG00000163221	S100A12	6283	2.77085	-4.16728	1.03056	-4.04372	5.26e-05	0.00259354
ENSG00000163235	TGFA	7039	7.87176	-1.70582	0.476236	-3.58189	0.000341123	0.00980306
ENSG00000163435	ELF3	1999	8.63862	-3.70293	0.924603	-4.00489	6.2e-05	0.0029333
ENSG00000163485	ADORA1	134	167.64	-1.3583	0.307233	-4.42109	9.82e-06	0.000745721
ENSG00000163661	PTX3	5806	28.7669	-3.50818	0.612663	-5.72612	1.03e-08	3.33e-06
ENSG00000163694	RBM47	54502	21.7929	-1.96406	0.510028	-3.85088	0.000117692	0.00452276
ENSG00000163739	CXCL1	2919	12.4882	-3.41738	0.548386	-6.2317	4.61e-10	2.6e-07
ENSG00000163823	CCR1	1230	12.7695	-1.94666	0.46838	-4.15616	3.24e-05	0.00185471
ENSG00000164074	ABHD18	80167	334.369	1.16263	0.324253	3.58557	0.000336346	0.00975096
ENSG00000164089	ETNPPL	64850	52.3695	-2.77779	0.552676	-5.02607	5.01e-07	7.31e-05
ENSG00000164176	EDIL3	10085	339.553	2.18769	0.35302	6.19707	5.75e-10	3.15e-07
ENSG00000164220	F2RL2	2151	36.0835	2.53752	0.493956	5.13715	2.79e-07	4.47e-05
ENSG00000164270	HTR4	3360	17.1844	-2.2651	0.43269	-5.23494	1.65e-07	2.91e-05
ENSG00000164327	RICTOR	253260	497.574	1.1797	0.258039	4.57179	4.84e-06	0.000443397
ENSG00000164509	IL31RA	133396	25.7273	3.52248	0.660837	5.33033	9.8e-08	1.89e-05
ENSG00000164694	FNDC1	84624	87.4845	2.16	0.377071	5.72838	1.01e-08	3.33e-06
ENSG00000164733	CTSB	1508	6885.69	-1.35827	0.284979	-4.76622	1.88e-06	0.000221501
ENSG00000164841	TMEM74	157753	40.653	2.14501	0.396581	5.40875	6.35e-08	1.42e-05
ENSG00000164877	MICALL2	79778	372.029	-1.05178	0.31599	-3.32851	0.000873111	0.0183698
ENSG00000164879	CA3	761	293.726	3.47955	0.681548	5.10536	3.3e-07	5.08e-05
ENSG00000164920	OSR2	116039	20.4517	-2.61634	0.53639	-4.87769	1.07e-06	0.000140132
ENSG00000164932	CTHRC1	115908	60.5114	1.48194	0.501819	2.95314	0.00314564	0.0438388
ENSG00000165061	ZMAT4	79698	21.447	2.1856	0.628539	3.47727	0.000506552	0.0126418
ENSG00000165071	TMEM71	137835	854.139	2.18245	0.3823	5.70874	1.14e-08	3.51e-06
ENSG00000165121	-	-	56.9474	1.20323	0.318812	3.77411	0.000160581	0.0056733
ENSG00000165168	CYBB	1536	85.6212	-1.47328	0.318364	-4.62766	3.7e-06	0.000357379
ENSG00000165175	MID1IP1	58526	420.907	-1.01932	0.273377	-3.72863	0.000192523	0.00649898
ENSG00000165194	PCDH19	57526	10.5502	1.34201	0.36257	3.70139	0.000214421	0.00702175
ENSG00000165338	HECTD2	143279	69.8036	1.24861	0.423289	2.94977	0.00318007	0.0440662
ENSG00000165457	FOLR2	2350	173.275	-1.56453	0.381928	-4.09639	4.2e-05	0.00218858
ENSG00000165887	ANKRD2	26287	6393.69	-1.53824	0.495568	-3.10399	0.00190932	0.0308146
ENSG00000166278	C2	717	15.1784	-1.59867	0.46267	-3.45532	0.000549636	0.0133442
ENSG00000166428	PLD4	122618	24.6994	2.25548	0.524908	4.2969	1.73e-05	0.00118147
ENSG00000166432	ZMAT1	84460	239.189	1.54679	0.457378	3.38187	0.000719933	0.0160009
ENSG00000166448	TMEM130	222865	7.39595	4.31425	1.1417	3.77879	0.000157593	0.00561805
ENSG00000166473	PKD1L2	114780	351.189	1.04046	0.298927	3.48067	0.000500168	0.0125609
ENSG00000166558	SLC38A8	146167	4.33178	-3.66208	0.786987	-4.65329	3.27e-06	0.000325262
ENSG00000166589	CDH16	1014	7.47527	-2.15602	0.732481	-2.94344	0.00324585	0.04481
ENSG00000166741	NNMT	4837	466.255	-1.646	0.467106	-3.52382	0.000425376	0.0112562
ENSG00000167210	LOXHD1	125336	12.5214	1.32563	0.413729	3.2041	0.00135487	0.0248003
ENSG00000167306	MYO5B	4645	20.4597	2.00409	0.471163	4.25348	2.1e-05	0.0013604
ENSG00000167513	CDT1	81620	16.1592	-1.93407	0.542321	-3.56627	0.000362094	0.0101397
ENSG00000167553	TUBA1C	84790	192.854	-1.64189	0.409072	-4.01368	5.98e-05	0.00285488
ENSG00000167588	GPD1	2819	118.964	-1.63262	0.277607	-5.88105	4.08e-09	1.6e-06
ENSG00000167613	LAIR1	3903	84.3247	-1.42359	0.360081	-3.95354	7.7e-05	0.00338101
ENSG00000167614	TTYH1	57348	39.6949	-1.16048	0.384203	-3.0205	0.00252359	0.0377466
ENSG00000167680	SEMA6B	10501	206.798	-1.1208	0.290569	-3.85725	0.000114668	0.00446753
ENSG00000167701	GPT	2875	1023.95	-1.14075	0.374648	-3.04485	0.00232794	0.0357714
ENSG00000167723	TRPV3	162514	17.0946	1.78798	0.505855	3.53457	0.000408446	0.0109553
ENSG00000167757	KLK11	11012	4.27161	-4.47604	1.32189	-3.38609	0.000708959	0.0158264
ENSG00000167799	NUDT8	254552	420.77	-1.07413	0.337573	-3.18192	0.00146304	0.0261965
ENSG00000168004	PLAAT5	117245	15.2008	-2.04982	0.532504	-3.8494	0.000118407	0.00453557
ENSG00000168071	CCDC88B	283234	280.829	-1.48524	0.442801	-3.3542	0.000795954	0.0170931
ENSG00000168079	SCARA5	286133	217.275	-1.1105	0.365962	-3.03447	0.00240961	0.0366253
ENSG00000168389	MFSD2A	84879	12.6636	-2.07026	0.662184	-3.12642	0.0017695	0.0295065
ENSG00000168447	SCNN1B	6338	3.58718	-2.59644	0.832703	-3.11809	0.0018203	0.0299544
ENSG00000168509	HJV	148738	688.016	1.13025	0.313453	3.60579	0.000311201	0.00922101
ENSG00000168528	SERINC2	347735	44.0901	-1.88129	0.429971	-4.3754	1.21e-05	0.000868925
ENSG00000168530	MYL1	4632	15.8907	2.16478	0.591691	3.65864	0.00025356	0.00788717
ENSG00000168610	STAT3	6774	1174.93	-1.24224	0.282493	-4.39741	1.1e-05	0.000805844
ENSG00000168743	NPNT	255743	53.8242	1.09448	0.345516	3.16767	0.00153666	0.0270901
ENSG00000168824	NSG1	27065	59.3471	-1.44043	0.478122	-3.01267	0.00258958	0.0385076
ENSG00000169071	ROR2	4920	11.2413	-1.95915	0.503018	-3.8948	9.83e-05	0.00401144
ENSG00000169385	RNASE2	6036	4.89335	-5.83789	0.874949	-6.67227	2.52e-11	1.85e-08
ENSG00000169403	PTAFR	5724	24.8626	-1.15604	0.354248	-3.26336	0.00110101	0.0214056
ENSG00000169436	COL22A1	169044	12.6501	2.55383	0.67256	3.79717	0.000146356	0.00530379
ENSG00000169583	CLIC3	9022	65.8894	-1.62461	0.519848	-3.12516	0.00177708	0.0295391
ENSG00000169604	ANTXR1	84168	385.518	1.09952	0.339612	3.23758	0.0012055	0.0227854
ENSG00000169891	REPS2	9185	38.9805	-1.39862	0.318744	-4.3879	1.14e-05	0.000832565
ENSG00000169896	ITGAM	3684	63.1796	-1.17794	0.333557	-3.53146	0.000413266	0.0110545
ENSG00000169994	MYO7B	4648	249.888	-1.19026	0.344779	-3.45225	0.000555939	0.0134317
ENSG00000170091	NSG2	51617	20.7541	2.02176	0.660541	3.06076	0.00220774	0.0344058
ENSG00000170162	VGLL2	245806	54.1427	3.76242	0.974072	3.86257	0.000112199	0.00439741
ENSG00000170369	CST2	1470	15.4358	3.55038	0.821727	4.32064	1.56e-05	0.00107997
ENSG00000170390	DCLK2	166614	516.185	1.0909	0.207107	5.26733	1.38e-07	2.53e-05
ENSG00000170439	METTL7B	196410	144.623	-3.64756	0.421414	-8.65553	4.91e-18	4.84e-14
ENSG00000170458	CD14	929	486.274	-1.72649	0.381695	-4.52321	6.09e-06	0.000540884
ENSG00000170549	IRX1	79192	10.24	3.47595	0.767685	4.52783	5.96e-06	0.000531578
ENSG00000170561	IRX2	153572	98.1207	2.35094	0.4314	5.44956	5.05e-08	1.2e-05
ENSG00000170579	DLGAP1	9229	11.3869	2.30898	0.640292	3.60614	0.000310787	0.00922101
ENSG00000170909	OSCAR	126014	14.1919	-1.78048	0.577253	-3.0844	0.00203963	0.0325317
ENSG00000170961	HAS2	3037	10.0872	-1.51497	0.473379	-3.20032	0.00137273	0.0249883
ENSG00000171051	FPR1	2357	14.8345	-2.24917	0.440134	-5.11019	3.22e-07	5e-05
ENSG00000171101	SIGLEC17P	-	13.7325	2.10275	0.521038	4.03569	5.44e-05	0.00265662
ENSG00000171345	KRT19	3880	52.0215	-4.15539	0.87267	-4.7617	1.92e-06	0.000222617
ENSG00000171658	NMRAL2P	-	3.54741	-3.06547	1.00818	-3.04058	0.0023612	0.0361402
ENSG00000171766	GATM	2628	650.095	1.95571	0.334646	5.84411	5.09e-09	1.86e-06
ENSG00000171777	RASGRP4	115727	15.281	-1.38137	0.335682	-4.1151	3.87e-05	0.00209604
ENSG00000171819	ANGPTL7	10218	16.9884	1.3999	0.415368	3.37025	0.000750988	0.0164135
ENSG00000171848	RRM2	6241	12.318	-1.93118	0.569199	-3.39279	0.000691838	0.0155714
ENSG00000171860	C3AR1	719	50.4526	-1.12657	0.344295	-3.27211	0.00106748	0.0209636
ENSG00000171951	SCG2	7857	10.7342	2.54597	0.877217	2.90232	0.00370409	0.0487467
ENSG00000172071	EIF2AK3	9451	163.015	1.22255	0.296472	4.12366	3.73e-05	0.00204203
ENSG00000172137	CALB2	794	12.35	-3.69978	0.761925	-4.85583	1.2e-06	0.000153463
ENSG00000172139	SLC9C1	285335	20.5149	1.60221	0.515795	3.10629	0.0018945	0.0307524
ENSG00000172156	CCL11	6356	52.0022	-1.38978	0.473509	-2.93507	0.00333473	0.0457487
ENSG00000172232	AZU1	566	3.76405	-4.15161	1.04501	-3.97279	7.1e-05	0.00319001
ENSG00000172236	TPSAB1	7177	71.8361	-1.70329	0.495672	-3.43632	0.000589665	0.0140564
ENSG00000172367	PDZD3	79849	5.41039	-4.39588	0.973757	-4.51436	6.35e-06	0.00055894
ENSG00000172458	IL17D	53342	30.4342	1.36519	0.405515	3.36657	0.0007611	0.0165428
ENSG00000173110	HSPA6	3310	26.1901	-1.49485	0.439671	-3.39992	0.000674059	0.0153623
ENSG00000173258	ZNF483	158399	143.898	1.11642	0.264633	4.21875	2.46e-05	0.00149762
ENSG00000173369	C1QB	713	511.335	-2.33768	0.398111	-5.87194	4.31e-09	1.6e-06
ENSG00000173372	C1QA	712	738.678	-1.53179	0.415174	-3.68952	0.000224679	0.00727312
ENSG00000173432	SAA1	6288	9.9237	-5.68498	0.95178	-5.97299	2.33e-09	1.09e-06
ENSG00000173457	PPP1R14B	26472	679.784	-1.2378	0.356328	-3.47376	0.000513225	0.0127598
ENSG00000173559	NABP1	64859	38.9395	-1.42092	0.441464	-3.21866	0.00128791	0.0238178
ENSG00000173918	C1QTNF1	114897	1413.52	-1.52424	0.356136	-4.27995	1.87e-05	0.00123667
ENSG00000174332	GLIS1	148979	10.5064	2.36966	0.684564	3.46156	0.000537052	0.0131699
ENSG00000174429	ABRA	137735	408.796	1.50222	0.462146	3.25054	0.00115186	0.0221109
ENSG00000174599	TRAM1L1	133022	11.3645	-1.5653	0.409094	-3.82626	0.000130106	0.00485778
ENSG00000174807	CD248	57124	201.307	-1.03062	0.216768	-4.75448	1.99e-06	0.000226722
ENSG00000174899	SLC66A1L	-	7.76383	-2.41416	0.530797	-4.54818	5.41e-06	0.000486343
ENSG00000174939	ASPHD1	253982	6.15953	-2.82629	0.758438	-3.72646	0.000194188	0.0065328
ENSG00000175264	CHST1	8534	49.937	-1.38656	0.313355	-4.42489	9.65e-06	0.000740551
ENSG00000175315	CST6	1474	10.5937	-3.2206	0.886643	-3.63235	0.00028085	0.00850488
ENSG00000175356	SCUBE2	57758	57.1364	1.6743	0.406635	4.11746	3.83e-05	0.00208618
ENSG00000175489	LRRC25	126364	28.8514	-1.48313	0.373322	-3.97281	7.1e-05	0.00319001
ENSG00000175592	FOSL1	8061	21.3368	-2.71642	0.731659	-3.71268	0.000205074	0.00680611
ENSG00000175820	CCDC168	643677	19.4849	2.06361	0.702566	2.93725	0.00331136	0.0454914
ENSG00000175894	TSPEAR	54084	30.8621	-2.92776	0.876798	-3.33915	0.000840357	0.0178522
ENSG00000176049	JAKMIP2	9832	2.99521	2.33551	0.737913	3.16502	0.00155074	0.0271744
ENSG00000176222	ZNF404	342908	121.11	1.0157	0.319154	3.18248	0.00146019	0.0261692
ENSG00000176490	DIRAS1	148252	1890.25	-1.34931	0.288284	-4.68047	2.86e-06	0.000290845
ENSG00000176697	BDNF	627	221.931	2.72177	0.374799	7.26196	3.82e-13	5.37e-10
ENSG00000176887	SOX11	6664	40.0885	-2.00185	0.486588	-4.11406	3.89e-05	0.0020967
ENSG00000176956	LY6H	4062	2.52263	3.50525	1.17965	2.97143	0.00296421	0.0421068
ENSG00000176971	FIBIN	387758	195.922	1.27299	0.403851	3.15211	0.00162093	0.0279327
ENSG00000176974	SHMT1	6470	65.7682	-1.0888	0.229244	-4.74953	2.04e-06	0.000229682
ENSG00000177025	C19orf18	147685	97.1508	1.51512	0.401308	3.77546	0.000159712	0.00566288
ENSG00000177459	ERICH5	203111	92.8972	1.55441	0.332897	4.66934	3.02e-06	0.000303927
ENSG00000177575	CD163	9332	232.617	-2.34577	0.495165	-4.73735	2.17e-06	0.000238479
ENSG00000177791	MYOZ1	58529	45.9314	1.6237	0.452514	3.58819	0.000332987	0.00971081
ENSG00000177990	DPY19L2	283417	1557.04	1.722	0.417148	4.12804	3.66e-05	0.00201472
ENSG00000178055	PRSS42P	-	255.078	1.23037	0.324328	3.7936	0.000148479	0.00537084
ENSG00000178226	PRSS36	146547	31.0575	-1.55522	0.367437	-4.23261	2.31e-05	0.00145026
ENSG00000178301	AQP11	282679	12.3964	-1.04593	0.346831	-3.01567	0.00256414	0.0382371
ENSG00000178750	STX19	415117	3.89889	2.51698	0.760812	3.30828	0.0009387	0.0192816
ENSG00000178999	AURKB	9212	8.09308	-2.17988	0.677731	-3.21644	0.00129792	0.0239357
ENSG00000179136	LINC00670	-	20.9635	1.69384	0.460416	3.67893	0.000234216	0.00749568
ENSG00000179242	CDH4	1002	6.67518	-2.38767	0.653032	-3.65628	0.000255899	0.00793206
ENSG00000179292	TMEM151A	256472	4.43424	-3.11525	0.985762	-3.16025	0.00157634	0.0273075
ENSG00000179542	SLITRK4	139065	97.2733	2.30427	0.754473	3.05415	0.002257	0.0349189
ENSG00000179639	FCER1A	2205	17.4756	2.08044	0.64285	3.23628	0.001211	0.0228237
ENSG00000179914	ITLN1	55600	305.309	-6.32981	1.02213	-6.19277	5.91e-10	3.15e-07
ENSG00000179921	GPBAR1	151306	21.3499	-1.98859	0.511218	-3.8899	0.000100286	0.00405962
ENSG00000179967	PPP1R14BP3	-	80.2809	-1.40676	0.36193	-3.88684	0.000101558	0.00408596
ENSG00000180061	TMEM150B	284417	11.3558	-1.95481	0.494333	-3.95444	7.67e-05	0.0033758
ENSG00000180198	RCC1	1104	54.168	-1.06722	0.249181	-4.28289	1.84e-05	0.00122882
ENSG00000180354	MTURN	222166	481.368	1.17144	0.213775	5.47977	4.26e-08	1.07e-05
ENSG00000180481	GLIPR1L2	144321	29.5356	1.51639	0.357716	4.23909	2.24e-05	0.00142186
ENSG00000180539	C9orf139	-	20.8573	-1.46301	0.461906	-3.16733	0.00153845	0.0270901
ENSG00000180730	SHISA2	387914	14.1526	4.29476	0.784635	5.47357	4.41e-08	1.09e-05
ENSG00000180767	CHST13	166012	9.87556	-1.59361	0.537795	-2.96322	0.00304435	0.0428383
ENSG00000180998	GPR137C	283554	21.8787	1.68076	0.375981	4.47034	7.81e-06	0.000649615
ENSG00000180999	C1orf105	92346	63.2008	-2.83423	0.415261	-6.82518	8.78e-12	9.11e-09
ENSG00000181104	F2R	2149	329.679	1.24108	0.340247	3.64758	0.000264722	0.00815427
ENSG00000181143	MUC16	94025	6.95464	-4.90171	1.05242	-4.65755	3.2e-06	0.000320227
ENSG00000181374	CCL13	6357	9.24888	-2.25258	0.615159	-3.66179	0.000250464	0.00781273
ENSG00000181690	PLAG1	5324	100.639	1.093	0.350955	3.11435	0.00184352	0.0302299
ENSG00000181773	GPR3	2827	8.1142	-1.92615	0.524808	-3.6702	0.000242359	0.00762926
ENSG00000182132	KCNIP1	30820	15.5318	1.46684	0.444202	3.3022	0.000959313	0.0195169
ENSG00000182175	RGMA	56963	209.452	-1.07186	0.254796	-4.20675	2.59e-05	0.00155787
ENSG00000182308	DCAF4L1	285429	15.4715	1.52721	0.478614	3.1909	0.00141832	0.0255459
ENSG00000182667	NTM	50863	43.4772	1.3411	0.446157	3.00589	0.00264808	0.0392514
ENSG00000182759	MAFA	389692	9.43029	1.75055	0.431935	4.05282	5.06e-05	0.00254493
ENSG00000182870	GALNT9	50614	3.59917	-2.80157	0.964438	-2.90487	0.00367409	0.0485138
ENSG00000182912	TSPEAR-AS2	-	7.2926	-1.54989	0.457005	-3.39142	0.000695321	0.0156123
ENSG00000183018	SPNS2	124976	123.173	-1.02307	0.202027	-5.064	4.11e-07	6.04e-05
ENSG00000183092	BEGAIN	57596	42.641	1.16605	0.364354	3.20032	0.00137275	0.0249883
ENSG00000183298	RPSAP19	-	24.6885	-1.90959	0.584574	-3.26664	0.00108832	0.0212216
ENSG00000183346	CABCOCO1	219621	2.52635	3.47025	1.15591	3.00219	0.00268048	0.039494
ENSG00000183570	PCBP3	54039	45.012	-1.63352	0.45865	-3.56159	0.00036861	0.0102349
ENSG00000183578	TNFAIP8L3	388121	29.2398	-1.43863	0.446668	-3.22081	0.0012783	0.0236845
ENSG00000183615	FAM167B	84734	107.189	-2.58543	0.535925	-4.82424	1.41e-06	0.000176467
ENSG00000183773	AIFM3	150209	8.56245	-1.54233	0.52924	-2.91425	0.00356549	0.0478489
ENSG00000184060	ADAP2	55803	57.819	-1.05461	0.31148	-3.38581	0.000709674	0.0158264
ENSG00000184261	KCNK12	56660	9.04753	-2.77698	0.688386	-4.03405	5.48e-05	0.00266207
ENSG00000184500	PROS1	5627	1615.36	1.20439	0.328216	3.66949	0.000243034	0.00762926
ENSG00000184515	BEX5	340542	7.72495	-2.00297	0.562368	-3.56167	0.00036851	0.0102349
ENSG00000184557	SOCS3	9021	134.451	-2.48799	0.62453	-3.98378	6.78e-05	0.00312417
ENSG00000184730	APOBR	55911	27.7081	-1.50651	0.42126	-3.57619	0.000348632	0.00992106
ENSG00000184838	PRR16	51334	113.392	1.26658	0.267727	4.73087	2.24e-06	0.000244191
ENSG00000185339	TCN2	6948	242.994	-1.18725	0.362472	-3.27544	0.00105498	0.0208307
ENSG00000185499	MUC1	4582	16.6246	-1.73969	0.552379	-3.14945	0.00163579	0.0280906
ENSG00000185561	TLCD2	727910	48.5121	-1.79051	0.372163	-4.81108	1.5e-06	0.00018561
ENSG00000185567	AHNAK2	113146	34.2135	-1.61601	0.421561	-3.8334	0.000126382	0.0047457
ENSG00000185664	PMEL	6490	6.06102	-1.45357	0.501391	-2.89908	0.0037426	0.0491223
ENSG00000185924	RTN4RL1	146760	55.1084	-1.96639	0.367221	-5.35478	8.57e-08	1.78e-05
ENSG00000186185	KIF18B	146909	6.23779	-2.7304	0.709904	-3.84616	0.000119984	0.00457519
ENSG00000186281	GPAT2	150763	102.04	-1.18147	0.276686	-4.27008	1.95e-05	0.00128228
ENSG00000186417	GLDN	342035	151.516	1.26925	0.225146	5.63743	1.73e-08	5e-06
ENSG00000186818	LILRB4	11006	33.5747	-1.40844	0.35425	-3.97585	7.01e-05	0.00318544
ENSG00000187116	LILRA5	353514	8.33371	-2.23784	0.628137	-3.56266	0.000367114	0.0102349
ENSG00000187193	MT1X	4501	32.3399	-2.64801	0.666558	-3.97266	7.11e-05	0.00319001
ENSG00000187840	EIF4EBP1	1978	336.209	-1.40259	0.298914	-4.69228	2.7e-06	0.000281668
ENSG00000187922	LCN10	414332	53.107	-3.39006	0.592078	-5.7257	1.03e-08	3.33e-06
ENSG00000188060	RAB42	115273	6.05647	-1.64568	0.440206	-3.73844	0.000185162	0.00635697
ENSG00000188176	SMTNL2	342527	173.868	-2.57184	0.285965	-8.99355	2.39e-19	4.72e-15
ENSG00000188229	TUBB4B	10383	4753.87	-1.31316	0.237869	-5.52053	3.38e-08	8.85e-06
ENSG00000188257	PLA2G2A	5320	622.911	-4.01707	0.783441	-5.12747	2.94e-07	4.67e-05
ENSG00000188389	PDCD1	5133	21.8897	-1.9259	0.546618	-3.52329	0.000426219	0.0112634
ENSG00000188488	SERPINA5	5104	17.0438	-1.70101	0.384777	-4.42077	9.84e-06	0.000745721
ENSG00000188706	ZDHHC9	51114	133.557	-1.02688	0.246126	-4.17218	3.02e-05	0.00177016
ENSG00000189159	JPT1	51155	151.713	-1.17426	0.30435	-3.85825	0.000114201	0.00445814
ENSG00000189292	ALKAL2	285016	12.0724	2.44108	0.573553	4.25607	2.08e-05	0.00134921
ENSG00000189350	TOGARAM2	165186	224.273	-2.38478	0.683096	-3.49114	0.000480958	0.0121715
ENSG00000196188	CTSE	1510	3.3248	-4.87463	1.31533	-3.70603	0.000210536	0.00693247
ENSG00000196209	SIRPB2	284759	9.71202	-1.59286	0.466061	-3.4177	0.000631523	0.0146641
ENSG00000196358	NTNG2	84628	82.6182	1.84789	0.417434	4.42678	9.57e-06	0.000739483
ENSG00000196428	TSC22D2	9819	255.67	1.00904	0.298905	3.37579	0.00073603	0.0162645
ENSG00000196544	BORCS6	54785	131.888	-1.00952	0.341482	-2.95628	0.00311371	0.0435037
ENSG00000196549	MME	4311	69.9043	2.54371	0.322364	7.89078	3e-15	7.4e-12
ENSG00000196557	CACNA1H	8912	204.236	-1.09264	0.266096	-4.1062	4.02e-05	0.00214891
ENSG00000196639	HRH1	3269	18.6729	-1.35933	0.415822	-3.26901	0.00107924	0.0211282
ENSG00000196843	ARID5A	10865	1048.26	1.61112	0.278843	5.77789	7.56e-09	2.62e-06
ENSG00000196878	LAMB3	3914	150.519	-1.85703	0.406838	-4.56454	5.01e-06	0.000454776
ENSG00000197253	TPSB2	64499	57.0872	-1.35451	0.367675	-3.68399	0.000229608	0.00738416
ENSG00000197261	C6orf141	135398	3.69152	2.65838	0.882244	3.0132	0.00258504	0.0384906
ENSG00000197299	BLM	641	36.943	-1.22703	0.354026	-3.46593	0.000528392	0.0130699
ENSG00000197410	DCHS2	54798	3.17769	4.62479	1.12788	4.10044	4.12e-05	0.00217214
ENSG00000197506	SLC28A3	64078	5.21602	-2.60514	0.837833	-3.10937	0.00187485	0.0305462
ENSG00000197561	ELANE	1991	16.5568	-1.65682	0.466158	-3.5542	0.000379135	0.0104098
ENSG00000197616	MYH6	4624	25616.2	-3.58576	0.572063	-6.26812	3.65e-10	2.25e-07
ENSG00000197629	MPEG1	219972	70.8406	-1.21654	0.319427	-3.80852	0.000139801	0.00513228
ENSG00000197696	NMB	4828	54.3671	-1.17114	0.368823	-3.17535	0.00149654	0.02656
ENSG00000197714	ZNF460	10794	11.8775	2.23239	0.655706	3.40455	0.000662722	0.0151747
ENSG00000197747	S100A10	6281	1158.65	-1.4451	0.314923	-4.58874	4.46e-06	0.000412735
ENSG00000197766	CFD	1675	3164.32	-1.4204	0.426545	-3.33002	0.000868398	0.0182902
ENSG00000197852	INKA2	55924	288.37	-1.02497	0.191996	-5.3385	9.37e-08	1.87e-05
ENSG00000197969	VPS13A	23230	450.16	1.03396	0.299191	3.45585	0.000548562	0.0133364
ENSG00000197993	KEL	3792	8.16184	1.92557	0.554777	3.4709	0.000518723	0.012863
ENSG00000198216	CACNA1E	777	7.80495	-2.38679	0.721434	-3.30839	0.000938328	0.0192816
ENSG00000198732	SMOC1	64093	29.5987	-2.60754	0.892383	-2.922	0.00347795	0.0470262
ENSG00000198734	F5	2153	74.3436	-2.10532	0.709188	-2.96864	0.00299122	0.0423019
ENSG00000198768	APCDD1L	164284	25.0504	2.65183	0.49005	5.41134	6.26e-08	1.42e-05
ENSG00000198797	BRINP2	57795	8.75116	-2.78399	0.572626	-4.86179	1.16e-06	0.000149892
ENSG00000198892	SHISA4	149345	1063.16	-1.041	0.308552	-3.37382	0.000741328	0.0163212
ENSG00000198937	CCDC167	154467	250.04	-1.2302	0.407086	-3.02196	0.00251147	0.037651
ENSG00000198959	TGM2	7052	8492.92	-1.08956	0.291282	-3.74057	0.000183604	0.00632792
ENSG00000200164	Y_RNA	-	2.67881	3.50374	1.16627	3.00422	0.00266262	0.0394371
ENSG00000203710	CR1	1378	8.18725	-3.24231	0.603047	-5.37655	7.59e-08	1.64e-05
ENSG00000203734	ECT2L	345930	50.9909	1.45542	0.389646	3.73525	0.000187532	0.00639847
ENSG00000204177	BMS1P1	-	13.5584	1.24791	0.410273	3.04165	0.00235288	0.0360689
ENSG00000204248	COL11A2	1302	71.4191	1.33491	0.22167	6.02207	1.72e-09	8.28e-07
ENSG00000204577	LILRB3	107987462	27.2443	-1.87895	0.37637	-4.9923	5.97e-07	8.59e-05
ENSG00000204655	MOG	4340	39.3604	-2.64737	0.561814	-4.71218	2.45e-06	0.000261159
ENSG00000205038	PKHD1L1	93035	29.0757	-2.26664	0.648857	-3.49328	0.000477125	0.0121212
ENSG00000205106	LINC02716	-	89.882	-1.60596	0.472039	-3.40217	0.000668519	0.0152714
ENSG00000205116	TMEM88B	643965	7.13149	-2.26838	0.676055	-3.35532	0.00079272	0.0170422
ENSG00000205362	MT1A	4489	7.93589	-2.40808	0.6551	-3.6759	0.000237015	0.00752416
ENSG00000205363	INSYN1	388135	486.96	-1.04919	0.208922	-5.02193	5.12e-07	7.42e-05
ENSG00000205364	MT1M	4499	43.5798	-1.67998	0.456579	-3.6795	0.000233692	0.00749108
ENSG00000205786	LINC01531	-	4.37459	1.96575	0.615508	3.1937	0.0014046	0.0254507
ENSG00000205795	CYS1	192668	106.559	1.26014	0.213901	5.89126	3.83e-09	1.57e-06
ENSG00000206052	DOK6	220164	63.4872	1.40849	0.37981	3.7084	0.000208573	0.00688745
ENSG00000211448	DIO2	1734	458.302	2.50768	0.311171	8.05886	7.7e-16	3.8e-12
ENSG00000213088	ACKR1	2532	173.268	-1.3329	0.457515	-2.91334	0.00357584	0.0478729
ENSG00000213509	PPIAP16	-	14.7199	1.726	0.436886	3.95068	7.79e-05	0.00339888
ENSG00000213642	-	-	5.03009	2.92616	0.842314	3.47395	0.000512851	0.0127598
ENSG00000214530	STARD10	10809	1291.49	-1.18052	0.381102	-3.09766	0.00195055	0.0313169
ENSG00000214872	SMTNL1	219537	3.91518	-1.92458	0.619602	-3.10616	0.00189531	0.0307524
ENSG00000215548	FRG1JP	-	14.787	3.02355	0.49017	6.16836	6.9e-10	3.58e-07
ENSG00000215915	ATAD3C	219293	11.2833	-1.68155	0.547771	-3.06981	0.00214194	0.0336626
ENSG00000216901	ZNF603P	-	12.8342	1.84478	0.556183	3.31686	0.000910346	0.0188903
ENSG00000217330	SSXP10	-	46.3996	5.05409	0.924174	5.46877	4.53e-08	1.1e-05
ENSG00000220884	MESTP1	-	3.79391	4.47536	1.15319	3.88086	0.000104087	0.0041634
ENSG00000221869	CEBPD	1052	573.435	-1.17668	0.394907	-2.97963	0.00288595	0.0413332
ENSG00000223656	HMGB3P10	-	24.6454	1.751	0.541008	3.23654	0.00120987	0.0228237
ENSG00000223774	-	-	7.2836	-2.46749	0.600662	-4.10795	3.99e-05	0.00213844
ENSG00000223797	ENTPD3-AS1	-	62.3463	-1.42506	0.432961	-3.29142	0.000996819	0.019999
ENSG00000223802	CERS1	10715	15.3366	1.71983	0.574849	2.9918	0.00277341	0.0403803
ENSG00000223949	ROR1-AS1	-	13.1272	2.13988	0.676775	3.16188	0.00156754	0.02728
ENSG00000224020	MIR181A2HG	-	6.717	1.9513	0.642043	3.0392	0.0023721	0.036279
ENSG00000224259	LINC01133	-	14.8481	-1.62597	0.53549	-3.03642	0.00239404	0.0364731
ENSG00000224318	CHL1-AS2	-	27.7416	-4.77251	0.597782	-7.9837	1.42e-15	5.3e-12
ENSG00000224389	C4B	721	153.21	-1.69704	0.390264	-4.34845	1.37e-05	0.000968774
ENSG00000224397	PELATON	-	12.2724	-2.88949	0.568122	-5.08604	3.66e-07	5.5e-05
ENSG00000225526	MKRN2OS	100129480	42.2008	3.89901	0.656985	5.9347	2.94e-09	1.28e-06
ENSG00000226074	PRSS44P	-	533.048	1.83776	0.39616	4.63892	3.5e-06	0.000343502
ENSG00000226580	RPL39P40	-	65.7194	1.24085	0.278366	4.45761	8.29e-06	0.000683616
ENSG00000226807	MROH5	389690	19.3916	-1.5403	0.517115	-2.97865	0.0028952	0.0413332
ENSG00000227051	C14orf132	56967	171.05	1.53104	0.473162	3.23576	0.00121318	0.0228431
ENSG00000227082	LINC02798	-	20.7553	1.05657	0.344057	3.07092	0.00213401	0.033629
ENSG00000228300	FAM174C	55009	442.642	-1.3066	0.411685	-3.17379	0.00150463	0.0266029
ENSG00000228340	MIR646HG	-	50.0313	2.13314	0.632735	3.3713	0.000748135	0.0163693
ENSG00000228839	PIK3IP1-DT	-	3.43935	2.80386	0.908597	3.08592	0.00202924	0.0324447
ENSG00000228981	-	-	4.54582	2.66129	0.888443	2.99545	0.0027404	0.040018
ENSG00000229019	-	-	6.90871	2.57954	0.814797	3.16587	0.00154619	0.0271189
ENSG00000229119	-	-	88.2386	-1.56916	0.491113	-3.19511	0.00139778	0.0253738
ENSG00000229221	HNRNPA1P66	-	7.80556	2.70497	0.607687	4.45126	8.54e-06	0.000696755
ENSG00000229671	LINC01150	-	3.44394	-2.74112	0.893639	-3.06737	0.00215953	0.0338687
ENSG00000230002	ALMS1-IT1	-	5.03525	1.57917	0.526129	3.00149	0.00268659	0.0395106
ENSG00000230635	CYP4F60P	-	10.8863	2.38499	0.574178	4.15375	3.27e-05	0.00186896
ENSG00000230876	LINC00486	-	11.5717	1.33735	0.406907	3.28661	0.001014	0.020254
ENSG00000231274	SBK3	100130827	25.0102	-1.76127	0.45218	-3.89506	9.82e-05	0.00401144
ENSG00000231290	APCDD1L-DT	-	4.92546	2.3514	0.634501	3.7059	0.00021064	0.00693247
ENSG00000231437	LINC01750	-	30.8878	-1.21122	0.291994	-4.14808	3.35e-05	0.00188951
ENSG00000231908	IDH1-AS1	-	23.2942	-1.47298	0.412804	-3.56823	0.000359407	0.0100855
ENSG00000232258	TMEM114	283953	3.14433	4.6822	1.36796	3.42276	0.000619885	0.0145481
ENSG00000232573	RPL3P4	-	371.566	-1.9404	0.640397	-3.02999	0.00244558	0.0370578
ENSG00000233098	CCDC144NL-AS1	-	31.2609	1.75919	0.535838	3.28306	0.00102686	0.0204174
ENSG00000233117	LINC00702	-	649.852	2.19585	0.376034	5.83952	5.24e-09	1.88e-06
ENSG00000233334	FAM53B-AS1	-	16.0065	-1.31763	0.414746	-3.17696	0.00148825	0.0265107
ENSG00000233608	TWIST2	117581	18.6877	-1.68577	0.411085	-4.10079	4.12e-05	0.00217214
ENSG00000234742	-	-	14.4803	-1.01189	0.334281	-3.02707	0.0024694	0.0372488
ENSG00000234869	-	-	116.867	-1.38618	0.36084	-3.84152	0.000122275	0.00463562
ENSG00000235033	DAAM2-AS1	-	20.5609	-2.32031	0.565279	-4.10472	4.05e-05	0.00215687
ENSG00000235092	ID2-AS1	-	24.5766	1.49412	0.276677	5.40023	6.66e-08	1.46e-05
ENSG00000235169	SMIM1	388588	131.271	-1.44358	0.493053	-2.92785	0.00341316	0.0464689
ENSG00000235349	-	-	10.0735	5.53791	0.968718	5.71674	1.09e-08	3.45e-06
ENSG00000235568	NFAM1	150372	18.2264	-1.42009	0.398983	-3.55926	0.000371897	0.0102972
ENSG00000235711	ANKRD34C	390616	22.0623	1.62397	0.41719	3.89264	9.92e-05	0.00403897
ENSG00000235890	TSPEAR-AS1	-	10.1301	-2.00124	0.648926	-3.08392	0.0020429	0.0325576
ENSG00000236120	-	-	10.7323	-1.93022	0.566663	-3.40629	0.000658512	0.0151128
ENSG00000236383	CCDC200	100874261	7.49257	-2.06213	0.634001	-3.25257	0.00114366	0.0220176
ENSG00000236423	LINC01134	-	11.5384	-1.39496	0.46624	-2.99193	0.00277218	0.0403803
ENSG00000237149	ZNF503-AS2	-	21.4285	-1.3492	0.365876	-3.68758	0.0002264	0.0073168
ENSG00000237298	TTN-AS1	-	615.645	1.12531	0.314997	3.57244	0.000353673	0.00997469
ENSG00000237803	LINC00211	-	4.37532	1.89941	0.623812	3.04484	0.00232802	0.0357714
ENSG00000238098	ABCA17P	-	9.85821	-1.71321	0.456925	-3.74944	0.000177231	0.00615721
ENSG00000239415	-	-	11.1596	-1.93989	0.398995	-4.86196	1.16e-06	0.000149892
ENSG00000239828	-	-	11.988	3.0124	0.679996	4.43003	9.42e-06	0.000739396
ENSG00000239998	LILRA2	11027	12.725	-1.70874	0.564372	-3.02768	0.0024644	0.0372285
ENSG00000240038	AMY2B	280	467.437	1.23379	0.374957	3.29048	0.00100017	0.020038
ENSG00000240875	LINC00886	-	33.3436	-1.19089	0.306265	-3.88843	0.000100896	0.00406763
ENSG00000241135	LINC00881	-	386.29	-1.32734	0.386593	-3.43343	0.000595991	0.0141501
ENSG00000241684	ADAMTS9-AS2	-	20.9596	1.53034	0.455085	3.36275	0.0007717	0.0167179
ENSG00000241935	HOGA1	112817	257.286	-1.14412	0.395211	-2.89495	0.00379222	0.0496413
ENSG00000243550	LINC01214	-	3.44356	3.50835	0.996414	3.52097	0.000429968	0.0113321
ENSG00000243566	UPK3B	105375355	29.3584	-3.6596	0.855725	-4.27661	1.9e-05	0.00125115
ENSG00000244026	FAM86DP	-	58.707	-1.16089	0.290243	-3.99971	6.34e-05	0.00297545
ENSG00000244119	PDCL3P4	-	38.5121	1.96324	0.436088	4.50193	6.73e-06	0.000572217
ENSG00000244227	LRRC77P	-	106.796	1.64117	0.439038	3.7381	0.000185414	0.00635697
ENSG00000244482	LILRA6	79168	9.69407	-2.38547	0.419525	-5.68612	1.3e-08	3.94e-06
ENSG00000244998	-	-	7.77301	-2.13285	0.454791	-4.68973	2.74e-06	0.000281668
ENSG00000246273	SBF2-AS1	-	14.0134	1.03424	0.326863	3.16413	0.00155548	0.0272333
ENSG00000246985	SOCS2-AS1	-	43.767	1.35427	0.330798	4.09395	4.24e-05	0.00220015
ENSG00000248144	ADH1C	126	34.2007	-1.64326	0.303491	-5.41452	6.15e-08	1.41e-05
ENSG00000248187	-	-	3.5396	-4.74275	1.25602	-3.77602	0.000159354	0.00566038
ENSG00000248323	LUCAT1	-	46.7096	-2.1121	0.48016	-4.39874	1.09e-05	0.000803943
ENSG00000248713	C4orf54	285556	49.7057	-3.33829	0.603936	-5.52756	3.25e-08	8.65e-06
ENSG00000248858	FLJ46284	-	7.68005	1.7284	0.57833	2.9886	0.00280256	0.0405651
ENSG00000248927	-	-	3.40641	2.28045	0.747848	3.04935	0.00229341	0.035322
ENSG00000249096	LINC02362	-	19.2307	1.40269	0.433799	3.2335	0.00122285	0.0229374
ENSG00000249460	LINC02500	-	23.5681	-3.42429	0.871781	-3.92792	8.57e-05	0.00365165
ENSG00000250125	LINC02232	-	5.1643	-2.14954	0.643618	-3.33978	0.000838441	0.0178307
ENSG00000250392	LINC02502	-	46.2179	1.11192	0.376332	2.95463	0.00313041	0.043706
ENSG00000250397	-	-	23.0112	-1.37903	0.432914	-3.18546	0.00144525	0.025925
ENSG00000250878	METTL21EP	-	63.8549	1.36998	0.35725	3.83478	0.000125676	0.00473374
ENSG00000251244	-	-	10.6572	1.77129	0.497869	3.55774	0.000374062	0.0103417
ENSG00000251586	TET2-AS1	-	4.83867	-3.68711	1.08109	-3.41056	0.000648294	0.014983
ENSG00000251637	LINC02754	-	11.0132	2.41749	0.508032	4.75855	1.95e-06	0.000223492
ENSG00000253320	MAILR	-	69.7801	1.18138	0.220898	5.34807	8.89e-08	1.83e-05
ENSG00000253372	-	-	3.05256	3.27599	1.06505	3.07591	0.00209862	0.033204
ENSG00000253636	-	-	33.0989	1.18645	0.357601	3.31781	0.000907269	0.0188471
ENSG00000253704	-	-	11.1314	1.23518	0.366365	3.37144	0.000747758	0.0163693
ENSG00000254211	LINC01485	-	2.919	-4.67743	1.23645	-3.78297	0.000154969	0.00556513
ENSG00000254872	LINC02688	-	4.38031	-2.97982	0.949465	-3.13842	0.00169862	0.0287546
ENSG00000254986	DPP3	10072	118.604	-1.03292	0.239048	-4.32098	1.55e-05	0.00107997
ENSG00000254996	ANKHD1-EIF4EBP3	404734	24.2246	1.09082	0.31234	3.49241	0.000478681	0.0121379
ENSG00000255491	-	-	8.10639	-2.31758	0.62801	-3.69035	0.000223943	0.00726119
ENSG00000255571	MIR9-3HG	-	16.3412	1.27874	0.386095	3.31199	0.00092635	0.0191226
ENSG00000255690	TRIL	9865	97.8829	1.08718	0.300485	3.61808	0.000296799	0.00892262
ENSG00000256422	LINC02552	-	23.9827	2.31071	0.775756	2.97865	0.00289517	0.0413332
ENSG00000257017	HP	3240	528.71	-5.94176	1.20438	-4.93346	8.08e-07	0.000110596
ENSG00000257150	PGAM1P5	-	9.98209	2.3423	0.526876	4.44563	8.76e-06	0.00070514
ENSG00000257285	-	-	8.0563	1.67714	0.463969	3.61478	0.000300603	0.00899256
ENSG00000257335	MGAM	8972	3.8635	-2.30097	0.792372	-2.9039	0.00368544	0.0486274
ENSG00000257838	OTOAP1	-	5.98245	-3.11104	0.767953	-4.05109	5.1e-05	0.00254815
ENSG00000258274	-	-	9.45765	2.78901	0.592355	4.70834	2.5e-06	0.000261887
ENSG00000258580	-	-	14.0057	-1.88779	0.578546	-3.26298	0.00110246	0.0214127
ENSG00000258763	-	-	4.14796	-3.25227	1.03169	-3.15237	0.00161949	0.0279323
ENSG00000259070	LINC00639	-	18.9339	1.1459	0.390803	2.93217	0.00336604	0.046108
ENSG00000259153	-	-	8.37667	-1.2126	0.337428	-3.59366	0.000326067	0.00956986
ENSG00000259362	-	-	8.97837	1.54461	0.423025	3.65135	0.000260865	0.00807331
ENSG00000259556	-	-	49.9465	-1.33826	0.356358	-3.75539	0.000173069	0.00602805
ENSG00000259668	-	-	4.43015	3.00331	1.00022	3.00265	0.00267639	0.0394738
ENSG00000259685	IDH2-DT	-	13.1188	-1.52677	0.396443	-3.85117	0.000117556	0.00452276
ENSG00000259883	EHD4-AS1	-	8.84904	-1.55203	0.478819	-3.24136	0.00118961	0.0226371
ENSG00000260000	-	-	41.8584	1.35959	0.413027	3.29177	0.000995581	0.019999
ENSG00000260186	LINC02137	-	32.6513	-1.64633	0.451001	-3.65039	0.000261847	0.00809098
ENSG00000260262	-	-	8.55651	2.50455	0.790204	3.1695	0.00152702	0.0269505
ENSG00000260296	-	-	25.3494	1.41533	0.345256	4.09936	4.14e-05	0.00217214
ENSG00000260314	MRC1	4360	91.1035	-1.38207	0.40855	-3.38288	0.000717303	0.0159604
ENSG00000260549	MT1L	-	132.969	-1.43788	0.444856	-3.23223	0.00122826	0.0229952
ENSG00000260920	-	-	8.21907	-1.48933	0.469228	-3.17399	0.00150357	0.0266029
ENSG00000261175	LINC02188	-	43.7593	1.50947	0.344005	4.38792	1.14e-05	0.000832565
ENSG00000261195	-	-	14.2408	1.75766	0.550682	3.19179	0.00141392	0.0255257
ENSG00000261253	-	-	8.88877	-2.2354	0.569873	-3.92262	8.76e-05	0.00371343
ENSG00000261342	-	-	15.9571	-1.53344	0.460435	-3.33041	0.000867174	0.0182839
ENSG00000261655	-	-	29.574	-1.01875	0.300262	-3.39288	0.000691625	0.0155714
ENSG00000261713	SSTR5-AS1	-	45.5164	-2.00554	0.628209	-3.19248	0.00141058	0.0254887
ENSG00000261801	LOXL1-AS1	-	40.2693	-1.12598	0.307767	-3.65855	0.000253651	0.00788717
ENSG00000264230	ANXA8L1	728113	4.14399	-5.41428	1.17695	-4.60028	4.22e-06	0.000399893
ENSG00000265190	ANXA8	653145	9.6913	-5.1626	0.974193	-5.29937	1.16e-07	2.2e-05
ENSG00000266524	GDF10	2662	16.7093	1.84472	0.633493	2.91199	0.00359137	0.0479023
ENSG00000267206	LCN6	158062	7.16466	-3.22169	0.742916	-4.33655	1.45e-05	0.00101905
ENSG00000267364	-	-	57.8448	1.66792	0.289353	5.76432	8.2e-09	2.79e-06
ENSG00000267470	ZNF571-AS1	-	35.705	1.33793	0.293978	4.55112	5.34e-06	0.000482557
ENSG00000267507	-	-	25.5418	1.9714	0.621626	3.17136	0.00151725	0.0268021
ENSG00000267783	-	-	3.11293	-2.5033	0.813725	-3.07634	0.00209557	0.0331824
ENSG00000267801	-	-	6.24366	-2.19951	0.513561	-4.28286	1.85e-05	0.00122882
ENSG00000267919	-	-	32.5088	-1.4647	0.445923	-3.28465	0.00102109	0.0203331
ENSG00000268297	CLEC4GP1	-	30.6339	-2.61671	0.490299	-5.33696	9.45e-08	1.87e-05
ENSG00000268433	MTDHP3	-	8.53756	3.11179	0.700919	4.43959	9.01e-06	0.000719375
ENSG00000268442	-	-	16.9787	1.46798	0.500678	2.93198	0.00336808	0.046108
ENSG00000268555	-	-	31.3043	1.07088	0.334398	3.20241	0.00136285	0.024862
ENSG00000268746	-	-	4.25859	-3.498	1.11224	-3.14501	0.00166082	0.0282742
ENSG00000269737	-	-	6.75185	2.15835	0.659576	3.27233	0.00106664	0.0209636
ENSG00000270069	MIR222HG	-	53.7158	1.90265	0.517263	3.6783	0.000234796	0.0074974
ENSG00000270441	LAMB2P1	-	10.0247	-1.05	0.351906	-2.98374	0.00284753	0.0409753
ENSG00000270933	-	-	5.57688	-2.8803	0.689584	-4.17686	2.96e-05	0.00173929
ENSG00000271109	-	-	10.8304	1.44816	0.41468	3.49222	0.000479015	0.0121379
ENSG00000271605	MILR1	284021	16.7369	-1.64276	0.437292	-3.75667	0.000172191	0.00600809
ENSG00000272068	BCAN-AS1	-	3.9512	-2.96907	0.830288	-3.57595	0.000348956	0.00992106
ENSG00000272168	CASC15	-	25.782	1.04187	0.291566	3.57337	0.000352419	0.00996786
ENSG00000272240	-	-	64.675	2.38371	0.538718	4.42478	9.65e-06	0.000740551
ENSG00000272473	-	-	5.06133	-1.94663	0.543379	-3.58245	0.000340381	0.00980306
ENSG00000272789	-	-	177.868	-1.35382	0.397394	-3.40676	0.000657388	0.0151089
ENSG00000272933	-	-	29.5915	-1.22933	0.257209	-4.77948	1.76e-06	0.000211262
ENSG00000273374	-	-	5.49234	1.55299	0.496025	3.13086	0.00174295	0.0292182
ENSG00000274021	-	-	4.59312	-2.80649	0.795172	-3.52941	0.000416485	0.0110954
ENSG00000275064	PDE4DIPP5	-	3.68547	-5.25232	1.19901	-4.38055	1.18e-05	0.000854849
ENSG00000275215	RNA5-8SN3	109910381	5.96271	4.30675	1.32786	3.24337	0.00118126	0.0225626
ENSG00000275385	CCL18	6362	27.0332	-5.80477	1.03223	-5.62353	1.87e-08	5.27e-06
ENSG00000275395	FCGBP	8857	124.964	-3.12897	0.661476	-4.73029	2.24e-06	0.000244191
ENSG00000276085	CCL3L1	414062	5.51849	1.9968	0.576972	3.46082	0.000538525	0.0131718
ENSG00000276128	-	-	3.6392	3.16968	0.99339	3.19077	0.00141893	0.0255459
ENSG00000276248	-	-	46.7977	1.64716	0.480833	3.42564	0.000613343	0.0144635
ENSG00000276445	-	-	25.1362	1.01773	0.346842	2.93428	0.00334328	0.045834
ENSG00000276649	-	-	20.8865	1.27341	0.428781	2.96984	0.00297951	0.0422272
ENSG00000276966	H4C5	8367	18.6761	1.78692	0.616959	2.89634	0.00377543	0.0494873
ENSG00000277152	-	-	26.7766	1.08592	0.368481	2.94703	0.00320839	0.0443839
ENSG00000277449	CEBPB-AS1	-	43.4786	1.08015	0.276041	3.91301	9.12e-05	0.00381869
ENSG00000278570	NR2E3	10002	4.29377	-2.39423	0.721385	-3.31893	0.000903615	0.0188181
ENSG00000278910	BANCR	-	377.502	3.94399	0.752236	5.24302	1.58e-07	2.81e-05
ENSG00000279104	-	-	2.46535	4.31058	1.38646	3.10906	0.00187684	0.0305532
ENSG00000279227	-	-	16.2331	-1.13252	0.367566	-3.08114	0.00206209	0.0327839
ENSG00000280220	-	-	30.5032	-2.42098	0.692395	-3.49652	0.000471363	0.0120057
ENSG00000280355	-	-	8.96719	1.73793	0.519295	3.34672	0.000817745	0.0174659
ENSG00000280537	-	-	3.09238	-4.75486	1.14998	-4.13475	3.55e-05	0.00196227
ENSG00000280721	LINC01943	-	5.06006	-2.63452	0.749113	-3.51685	0.000436697	0.0114635
ENSG00000280800	-	-	110.553	7.32454	2.23651	3.27499	0.00105664	0.0208307
ENSG00000281181	-	-	2119.27	3.76708	0.934764	4.02998	5.58e-05	0.00270193
ENSG00000281383	-	-	189.878	6.29711	2.01055	3.13203	0.001736	0.0291371
ENSG00000282608	ADORA3	140	8.423	-1.9009	0.653129	-2.91045	0.00360906	0.0479491
ENSG00000282917	-	-	19.6946	-4.35765	1.29167	-3.37365	0.000741797	0.0163212
ENSG00000283423	-	-	22.82	1.87976	0.458482	4.09996	4.13e-05	0.00217214
ENSG00000284672	-	-	6.28811	2.51474	0.725895	3.46433	0.000531556	0.0131116
ENSG00000285524	-	-	2.73949	-4.80872	1.08356	-4.4379	9.08e-06	0.00072211
ENSG00000285665	TOP1P1	-	7.15486	1.5297	0.525105	2.91313	0.00357827	0.0478729
ENSG00000285876	-	-	57.523	1.95093	0.452068	4.31557	1.59e-05	0.00109351
ENSG00000285888	-	-	6.60792	-2.73956	0.715381	-3.82951	0.000128399	0.00480314
ENSG00000286021	LINC02822	-	8.60388	-3.06236	0.954259	-3.20915	0.00133128	0.0243931
ENSG00000286062	-	-	295.759	1.25989	0.313261	4.02186	5.77e-05	0.0027899
ENSG00000286162	-	-	20.5998	-1.02476	0.336603	-3.04442	0.00233131	0.0357939
ENSG00000286277	-	-	45.3596	-1.48536	0.480846	-3.08905	0.00200797	0.032183
ENSG00000286280	-	-	3.16417	2.94619	1.00869	2.9208	0.00349133	0.0471425
ENSG00000286339	-	-	6.01402	3.14108	0.945937	3.3206	0.00089823	0.0187582
ENSG00000286460	-	-	3.50656	-3.88426	1.04387	-3.72102	0.000198421	0.00661874
ENSG00000286481	-	-	4.2413	1.99446	0.634757	3.14209	0.00167748	0.0284746
ENSG00000286820	-	-	91.3718	1.55363	0.370622	4.19196	2.77e-05	0.00164715
ENSG00000286864	-	-	7.09329	2.31656	0.68931	3.36069	0.00077747	0.016806
ENSG00000286952	-	-	42.4051	1.16156	0.311952	3.72352	0.000196461	0.00658548
ENSG00000286954	-	-	3.67301	4.42181	1.13284	3.90329	9.49e-05	0.00395504
ENSG00000286986	-	-	13.9789	2.08913	0.644696	3.24049	0.00119325	0.0226626
ENSG00000287047	-	-	39.7078	2.00005	0.56448	3.54317	0.000395345	0.0107353
ENSG00000287091	-	-	2.72989	-3.01415	0.931687	-3.23516	0.00121576	0.022848
ENSG00000287095	-	-	20.0714	3.06834	0.604586	5.07512	3.87e-07	5.78e-05
ENSG00000287158	-	-	69.1344	1.3156	0.423647	3.10541	0.00190018	0.0307846
ENSG00000287276	-	-	2.65581	3.56769	1.09563	3.2563	0.00112873	0.0218369
ENSG00000287281	-	-	8.68469	1.71485	0.553443	3.09852	0.00194492	0.0312998
ENSG00000287312	-	-	19.6955	1.46312	0.450165	3.25018	0.00115331	0.0221171
ENSG00000287338	-	-	8.77017	-2.5144	0.680741	-3.69362	0.00022108	0.00720391
ENSG00000287729	-	-	13.1134	1.76419	0.466353	3.78295	0.000154979	0.00556513
ENSG00000287891	-	-	51.3862	-3.20842	0.756973	-4.23849	2.25e-05	0.00142186
ENSG00000288556	-	-	10.9193	1.99949	0.607219	3.29287	0.000991703	0.0199494
