# Supplementary material for: DNA methylome and transcriptome profiling reveal key electrophysiology and immune dysregulation in hypertrophic cardiomyopathy
Source: Epigenetics. 2023 Apr 2;18(1):2195307. doi: 10.1080/15592294.2023.2195307 (PMC10072074; doi:10.1080/15592294.2023.2195307)
Supplement: Supplemental Material [file KEPI_A_2195307_SM9987.zip › Supplementary files/Supplementary_Table5_Revised_DMP genes of muscle contraction_cardiac transcriptional regulation_and heart development.xlsx]

## Sheet: Muscle contraction
Supplementary Table 3. DMPs--Muscle contraction.
Gene	logFC	AveExpr	t	P.Value	adj.P.Val	B	Control_AVG	HCM_AVG	deltaBeta	CHR	MAPINFO	Strand	Type	feature	cgi	feat.cgi	UCSC_Islands_Name	SNP_ID	SNP_DISTANCE
ACTA2	0.107581	0.646057	5.77317	2.23035e-06	0.000449952	4.26047	0.565371	0.672952	0.107581	10	90722382	R	II	5'UTR	opensea	5'UTR-opensea		rs145177314;rs572176217;rs542458165	40;15;2
ASPH	-0.122764	0.293494	-6.70824	1.55237e-07	9.56829e-05	6.92561	0.385567	0.262803	-0.122764	8	62624872	F	II	Body	shore	Body-shore	chr8:62626556-62627511	rs375222354;rs554449655;rs571036573;rs534898896	0;2;35;36
ASPH	0.110311	0.833286	4.4396	0.000103633	0.00403715	0.457309	0.750553	0.860864	0.110311	8	62556140	F	II	Body	opensea	Body-opensea		rs111376865;rs563810926	18;29
CASQ2	-0.118234	0.337067	-6.73015	1.45959e-07	9.29977e-05	6.98739	0.425743	0.307509	-0.118234	1	116270684	R	II	Body	opensea	Body-opensea		rs566970278;rs183909056	2;1
CAV1	0.106181	0.828095	5.56261	4.09113e-06	0.000634159	3.65598	0.74846	0.854641	0.106181	7	116164108	R	II	TSS1500	shore	TSS1500-shore	chr7:116164703-116166735	rs192390372	2
CNN1	-0.104352	0.431765	-4.35456	0.000132003	0.00463472	0.219811	0.510029	0.405677	-0.104352	19	11650344	R	II	5'UTR	opensea	5'UTR-opensea
KCNMA1	0.106032	0.601477	4.43986	0.000103556	0.00403606	0.458038	0.521953	0.627985	0.106032	10	79056582	F	II	Body	opensea	Body-opensea		rs530998881	7
KCNMA1	0.106773	0.812581	4.72371	4.59686e-05	0.0025257	1.25757	0.732502	0.839274	0.106773	10	79036209	F	II	Body	opensea	Body-opensea		rs532592568;rs545241929	1;40
KCNMA1	0.105725	0.635369	3.91232	0.000457764	0.00975156	-0.994587	0.556076	0.6618	0.105725	10	79051956	F	II	Body	opensea	Body-opensea		rs574416233	25
KCNMA1	0.120162	0.690711	5.15185	1.33908e-05	0.001248	2.47768	0.600589	0.720752	0.120162	10	78961643	R	II	Body	opensea	Body-opensea		rs148126367;rs538954791;rs558754788	40;22;2
NKX2-5	0.135578	0.275889	4.26549	0.000169929	0.00538945	-0.0276963	0.174205	0.309784	0.135578	5	172661132	F	II	Body	island	Body-island	chr5:172660720-172661133	rs550040404	0
NKX2-5	0.112869	0.277042	4.97748	2.21456e-05	0.00166148	1.97926	0.192391	0.305259	0.112869	5	172663058	R	II	TSS1500	shore	TSS1500-shore	chr5:172663616-172664584
NKX2-5	0.143804	0.152043	4.73153	4.49474e-05	0.00249396	1.27973	0.0441903	0.187994	0.143804	5	172659730	R	I	3'UTR	island	3'UTR-island	chr5:172659049-172660277	rs77612903;rs571382279;rs368366482	46;20;8
NKX2-5	0.105489	0.119551	4.30361	0.000152537	0.00505118	0.0780715	0.0404342	0.145923	0.105489	5	172660080	R	I	3'UTR	island	3'UTR-island	chr5:172659049-172660277	rs137852685	17
NKX2-5	0.10174	0.213733	5.5469	4.2808e-06	0.000652098	3.61086	0.137428	0.239168	0.10174	5	172663793	F	II	TSS1500	island	TSS1500-island	chr5:172663616-172664584	rs577510432;rs191220818	21;50
PPP1R12B	-0.107892	0.434959	-4.6527	5.6356e-05	0.0028515	1.05668	0.515878	0.407986	-0.107892	1	202531720	R	II	Body	opensea	Body-opensea		rs141581444;rs560423254;rs529138801;rs191031300;rs562296598;rs531344991;rs551010689	49;36;23;20;6;5;1
SMAD7	-0.109795	0.407983	-5.54977	4.24541e-06	0.000649945	3.61913	0.49033	0.380535	-0.109795	18	46469214	R	II	TSS200	opensea	TSS200-opensea		rs117272216	1
SMAD7	-0.184445	0.716939	-5.05907	1.75023e-05	0.00145446	2.21227	0.855272	0.670828	-0.184445	18	46469046	F	II	1stExon	opensea	1stExon-opensea		rs575158455;rs544216010;rs557750966	0;2;3
TNN	-0.12834	0.810748	-5.51863	4.64451e-06	0.000684095	3.5297	0.907003	0.778663	-0.12834	1	175051172	F	II	Body	shelf	Body-shelf	chr1:175048550-175048874	rs527288411	0

## Sheet: Cardiac transcriptional regulat
Supplementary Table 3. DMPs--Cardiac transcriptional regulation.
Gene	logFC	AveExpr	t	P.Value	adj.P.Val	B	Control_AVG	HCM_AVG	deltaBeta	CHR	MAPINFO	Strand	Type	feature	cgi	feat.cgi	UCSC_Islands_Name	SNP_ID	SNP_DISTANCE
ETV5	-0.114714	0.740653	-4.16611	0.000224992	0.00638139	-0.302279	0.826688	0.711974	-0.114714	3	185822021	R	II	Body	shelf	Body-shelf	chr3:185825462-185827003	rs185640218;rs75191606;rs546593663;rs558748395	43;23;2;1
GATA4	0.137472	0.289862	3.17476	0.0033474	0.0327646	-2.90804	0.186758	0.32423	0.137472	8	11565472	R	II	5'UTR	island	5'UTR-island	chr8:11565217-11567212	rs567836172	6
GATA4	0.169667	0.472142	4.26419	0.000170558	0.00540021	-0.0313119	0.344891	0.514559	0.169667	8	11566096	R	II	Body	island	Body-island	chr8:11565217-11567212
GATA5	0.12737	0.240356	5.367	7.19476e-06	0.000879216	3.09442	0.144828	0.272198	0.12737	20	61051802	R	II	TSS1500	island	TSS1500-island	chr20:61049361-61051897	rs566127964;rs536735134;rs180677025	51;36;5
GATA5	0.127794	0.325472	5.48474	5.12163e-06	0.000725518	3.4324	0.229626	0.35742	0.127794	20	61049777	F	II	Body	island	Body-island	chr20:61049361-61051897	rs76758674	37
GATA5	0.106543	0.196444	4.00042	0.000358149	0.00842156	-0.755835	0.116537	0.22308	0.106543	20	61051777	R	I	TSS1500	island	TSS1500-island	chr20:61049361-61051897	rs566127964;rs536735134	26;11
GATA6	-0.10535	0.497482	-5.25572	9.92131e-06	0.00104553	2.77524	0.576494	0.471144	-0.10535	18	19758221	F	II	Body	shore	Body-shore	chr18:19756794-19757080	rs565760396;rs533803542	2;39
GATA6	-0.105991	0.661647	-5.2201	1.09961e-05	0.00111439	2.67315	0.741141	0.63515	-0.105991	18	19779943	F	II	Body	shore	Body-shore	chr18:19780619-19780899
HAND1	0.105118	0.240006	4.60849	6.39671e-05	0.00306682	0.931879	0.161168	0.266286	0.105118	5	153858936	F	I	TSS1500	island	TSS1500-island	chr5:153857038-153859113	rs75287272	18
MEF2C	0.159173	0.403608	4.95469	2.36498e-05	0.00172632	1.91422	0.284229	0.443401	0.159173	5	88171206	R	II	5'UTR	opensea	5'UTR-opensea		rs553113858;rs573027151;rs541680828;rs555601714	31;27;26;1
MEF2C	0.120536	0.37795	4.2573	0.000173913	0.00546202	-0.0503867	0.287548	0.408084	0.120536	5	88120203	F	II	TSS1500	opensea	TSS1500-opensea		rs187059290	32
MEF2C	0.101004	0.348322	3.58699	0.00111869	0.0167104	-1.85938	0.272569	0.373573	0.101004	5	88173754	R	II	5'UTR	opensea	5'UTR-opensea		rs144495577;rs116250883	51;16
MSX2	0.148827	0.546934	6.7691	1.30823e-07	8.80229e-05	7.09716	0.435313	0.584141	0.148827	5	174154008	R	II	Body	shore	Body-shore	chr5:174151478-174152364
MSX2	0.136869	0.660839	5.95418	1.32577e-06	0.000330303	4.77952	0.558188	0.695057	0.136869	5	174153318	F	II	Body	shore	Body-shore	chr5:174151478-174152364	rs551565687;rs570403102;rs537966317	2;4;26
MSX2	0.114815	0.801947	4.15688	0.00023092	0.00647757	-0.327695	0.715836	0.830651	0.114815	5	174155345	R	II	Body	shelf	Body-shelf	chr5:174158680-174159729	rs146491803;rs541106592	49;30
NKX2-5	0.135578	0.275889	4.26549	0.000169929	0.00538945	-0.0276963	0.174205	0.309784	0.135578	5	172661132	F	II	Body	island	Body-island	chr5:172660720-172661133	rs550040404	0
NKX2-5	0.10174	0.213733	5.5469	4.2808e-06	0.000652098	3.61086	0.137428	0.239168	0.10174	5	172663793	F	II	TSS1500	island	TSS1500-island	chr5:172663616-172664584	rs577510432;rs191220818	21;50
NKX2-5	0.143804	0.152043	4.73153	4.49474e-05	0.00249396	1.27973	0.0441903	0.187994	0.143804	5	172659730	R	I	3'UTR	island	3'UTR-island	chr5:172659049-172660277	rs77612903;rs571382279;rs368366482	46;20;8
NKX2-5	0.105489	0.119551	4.30361	0.000152537	0.00505118	0.0780715	0.0404342	0.145923	0.105489	5	172660080	R	I	3'UTR	island	3'UTR-island	chr5:172659049-172660277	rs137852685	17
NKX2-5	0.112869	0.277042	4.97748	2.21456e-05	0.00166148	1.97926	0.192391	0.305259	0.112869	5	172663058	R	II	TSS1500	shore	TSS1500-shore	chr5:172663616-172664584
PITX2	0.143826	0.427834	6.05378	9.965e-07	0.000278793	5.06467	0.319965	0.46379	0.143826	4	111540992	R	I	Body	shore	Body-shore	chr4:111542062-111544464	rs542441533;rs540116041;rs148502050;rs543671000	49;42;39;5
PITX2	0.112959	0.270269	4.57373	7.06592e-05	0.00324356	0.833911	0.185549	0.298509	0.112959	4	111545628	F	II	TSS1500	shore	TSS1500-shore	chr4:111542062-111544464
PITX2	0.147634	0.290649	5.17095	1.26726e-05	0.00120353	2.53235	0.179923	0.327557	0.147634	4	111540657	F	I	Body	shore	Body-shore	chr4:111542062-111544464	rs72894277	0
RUNX1	-0.125855	0.642787	-3.86387	0.000523616	0.0105658	-1.12514	0.737178	0.611324	-0.125855	21	36208575	R	II	Body	opensea	Body-opensea
RUNX1	-0.122936	0.594083	-3.18543	0.00325567	0.0322041	-2.88166	0.686285	0.563349	-0.122936	21	36254259	R	II	Body	opensea	Body-opensea		rs184886513;rs534891166	2;1
SMAD7	-0.109795	0.407983	-5.54977	4.24541e-06	0.000649945	3.61913	0.49033	0.380535	-0.109795	18	46469214	R	II	TSS200	opensea	TSS200-opensea		rs117272216	1
SMAD7	-0.184445	0.716939	-5.05907	1.75023e-05	0.00145446	2.21227	0.855272	0.670828	-0.184445	18	46469046	F	II	1stExon	opensea	1stExon-opensea		rs575158455;rs544216010;rs557750966	0;2;3
TBX2	0.144762	0.305367	5.04511	1.82216e-05	0.0014861	2.17237	0.196795	0.341557	0.144762	17	59480730	F	I	Body	island	Body-island	chr17:59473060-59483266	rs559389477;rs528108996;rs551335956	1;34;39
TBX2	0.10167	0.435558	5.62791	3.38896e-06	0.000567963	3.8435	0.359305	0.460976	0.10167	17	59481954	F	I	Body	island	Body-island	chr17:59473060-59483266	rs200245762;rs146171999;rs201407399	35;36;38
TBX5	0.106041	0.705617	4.84315	3.26093e-05	0.002068	1.59658	0.626086	0.732128	0.106041	12	114845223	F	II	TSS1500	shore	TSS1500-shore	chr12:114845861-114847650	rs528969021	20
TBX5	0.10954	0.21745	4.18549	0.00021303	0.00617452	-0.248876	0.135294	0.244835	0.10954	12	114833950	R	I	Body	island	Body-island	chr12:114833911-114834210	rs56267344;rs555932572	32;6
TBX5	0.120506	0.428325	6.88062	9.56955e-08	7.304e-05	7.41074	0.337946	0.458452	0.120506	12	114838618	F	II	Body	island	Body-island	chr12:114838312-114838889	rs3825217;rs568286086	0;37
TBX5	0.103264	0.235501	4.86911	3.02617e-05	0.00198314	1.67042	0.158054	0.261317	0.103264	12	114847641	F	I	TSS1500	island	TSS1500-island	chr12:114845861-114847650
TBX5	0.162731	0.255862	8.39427	1.57166e-09	7.24271e-06	11.5409	0.133814	0.296545	0.162731	12	114838567	F	I	Body	island	Body-island	chr12:114838312-114838889	rs3825217	51
WT1	-0.120492	0.392203	-4.92637	2.56607e-05	0.00181052	1.83349	0.482572	0.36208	-0.120492	11	32450486	R	II	Body	shore	Body-shore	chr11:32452144-32452708
WT1	-0.111426	0.745641	-4.3559	0.0001315	0.00462492	0.223555	0.82921	0.717784	-0.111426	11	32421635	F	II	Body	opensea	Body-opensea		rs111692843;rs139299919;rs142887065;rs566385811	16;19;28;37
WT1	-0.122433	0.451483	-4.80587	3.63006e-05	0.00219916	1.49064	0.543308	0.420875	-0.122433	11	32449728	R	II	Body	island	Body-island	chr11:32448261-32449744	rs572832692	45
WT1	-0.129316	0.326901	-3.89839	0.000475832	0.00999006	-1.0322	0.423887	0.294572	-0.129316	11	32452839	R	II	Body	shore	Body-shore	chr11:32452144-32452708	rs541335452;rs75396536	18;7
WT1	-0.110156	0.474551	-5.28012	9.2464e-06	0.00100267	2.84519	0.557169	0.447012	-0.110156	11	32448067	F	II	Body	shore	Body-shore	chr11:32448261-32449744
WT1	0.104028	0.226144	4.92476	2.57801e-05	0.00181527	1.8289	0.148123	0.252151	0.104028	11	32454840	F	II	Body	shore	Body-shore	chr11:32454874-32457311	rs5030147	35
WT1	-0.108657	0.670427	-4.14788	0.000236846	0.00657558	-0.352452	0.75192	0.643263	-0.108657	11	32421845	F	II	Body	opensea	Body-opensea
WT1	0.100762	0.333485	6.35493	4.21871e-07	0.000170782	5.9242	0.257914	0.358675	0.100762	11	32454748	R	II	Body	shore	Body-shore	chr11:32454874-32457311

## Sheet: Heart development
Supplementary Table 3. DMPs--Heart development.
Gene	logFC	AveExpr	t	P.Value	adj.P.Val	B	Control_AVG	HCM_AVG	deltaBeta	CHR	MAPINFO	Strand	Type	feature	cgi	feat.cgi	UCSC_Islands_Name	SNP_ID	SNP_DISTANCE
CASQ2	-0.118234	0.337067	-6.73015	1.45959e-07	9.29977e-05	6.98739	0.425743	0.307509	-0.118234	1	116270684	R	II	Body	opensea	Body-opensea		rs566970278;rs183909056	2;1
FBN1	-0.13514	0.326273	-4.86063	3.10089e-05	0.0020084	1.64631	0.427628	0.292489	-0.13514	15	48872722	F	II	Body	opensea	Body-opensea		rs543739419;rs569088831	0;31
FOXP1	-0.187863	0.656271	-5.56906	4.01575e-06	0.000627257	3.6745	0.797168	0.609305	-0.187863	3	71586357	F	II	5'UTR	opensea	5'UTR-opensea		rs570191467;rs62244885;rs558870645	14;24;30
FOXP1	0.105241	0.695588	5.11872	1.47346e-05	0.00131647	2.38286	0.616657	0.721898	0.105241	3	71098617	F	II	Body	opensea	Body-opensea		rs548897384;rs567297814	3;35
FOXP1	-0.103252	0.211339	-5.36728	7.18902e-06	0.000878953	3.09522	0.288778	0.185526	-0.103252	3	71628644	F	II	5'UTR	shore	5'UTR-shore	chr3:71630573-71633217
GATA4	0.169667	0.472142	4.26419	0.000170558	0.00540021	-0.0313119	0.344891	0.514559	0.169667	8	11566096	R	II	Body	island	Body-island	chr8:11565217-11567212
GATA4	0.137472	0.289862	3.17476	0.0033474	0.0327646	-2.90804	0.186758	0.32423	0.137472	8	11565472	R	II	5'UTR	island	5'UTR-island	chr8:11565217-11567212	rs567836172	6
GATA6	-0.10535	0.497482	-5.25572	9.92131e-06	0.00104553	2.77524	0.576494	0.471144	-0.10535	18	19758221	F	II	Body	shore	Body-shore	chr18:19756794-19757080	rs565760396;rs533803542	2;39
GATA6	-0.105991	0.661647	-5.2201	1.09961e-05	0.00111439	2.67315	0.741141	0.63515	-0.105991	18	19779943	F	II	Body	shore	Body-shore	chr18:19780619-19780899
HAND1	0.105118	0.240006	4.60849	6.39671e-05	0.00306682	0.931879	0.161168	0.266286	0.105118	5	153858936	F	I	TSS1500	island	TSS1500-island	chr5:153857038-153859113	rs75287272	18
MEF2C	0.120536	0.37795	4.2573	0.000173913	0.00546202	-0.0503867	0.287548	0.408084	0.120536	5	88120203	F	II	TSS1500	opensea	TSS1500-opensea		rs187059290	32
MEF2C	0.159173	0.403608	4.95469	2.36498e-05	0.00172632	1.91422	0.284229	0.443401	0.159173	5	88171206	R	II	5'UTR	opensea	5'UTR-opensea		rs553113858;rs573027151;rs541680828;rs555601714	31;27;26;1
MEF2C	0.101004	0.348322	3.58699	0.00111869	0.0167104	-1.85938	0.272569	0.373573	0.101004	5	88173754	R	II	5'UTR	opensea	5'UTR-opensea		rs144495577;rs116250883	51;16
NKX2-5	0.105489	0.119551	4.30361	0.000152537	0.00505118	0.0780715	0.0404342	0.145923	0.105489	5	172660080	R	I	3'UTR	island	3'UTR-island	chr5:172659049-172660277	rs137852685	17
NKX2-5	0.143804	0.152043	4.73153	4.49474e-05	0.00249396	1.27973	0.0441903	0.187994	0.143804	5	172659730	R	I	3'UTR	island	3'UTR-island	chr5:172659049-172660277	rs77612903;rs571382279;rs368366482	46;20;8
NKX2-5	0.10174	0.213733	5.5469	4.2808e-06	0.000652098	3.61086	0.137428	0.239168	0.10174	5	172663793	F	II	TSS1500	island	TSS1500-island	chr5:172663616-172664584	rs577510432;rs191220818	21;50
NKX2-5	0.112869	0.277042	4.97748	2.21456e-05	0.00166148	1.97926	0.192391	0.305259	0.112869	5	172663058	R	II	TSS1500	shore	TSS1500-shore	chr5:172663616-172664584
NKX2-5	0.135578	0.275889	4.26549	0.000169929	0.00538945	-0.0276963	0.174205	0.309784	0.135578	5	172661132	F	II	Body	island	Body-island	chr5:172660720-172661133	rs550040404	0
PITX2	0.143826	0.427834	6.05378	9.965e-07	0.000278793	5.06467	0.319965	0.46379	0.143826	4	111540992	R	I	Body	shore	Body-shore	chr4:111542062-111544464	rs542441533;rs540116041;rs148502050;rs543671000	49;42;39;5
PITX2	0.112959	0.270269	4.57373	7.06592e-05	0.00324356	0.833911	0.185549	0.298509	0.112959	4	111545628	F	II	TSS1500	shore	TSS1500-shore	chr4:111542062-111544464
PITX2	0.147634	0.290649	5.17095	1.26726e-05	0.00120353	2.53235	0.179923	0.327557	0.147634	4	111540657	F	I	Body	shore	Body-shore	chr4:111542062-111544464	rs72894277	0
PRICKLE1	-0.142829	0.520929	-6.73537	1.43829e-07	9.21213e-05	7.00213	0.628051	0.485222	-0.142829	12	42979733	R	II	5'UTR	shelf	5'UTR-shelf	chr12:42982832-42983881
SMAD7	-0.184445	0.716939	-5.05907	1.75023e-05	0.00145446	2.21227	0.855272	0.670828	-0.184445	18	46469046	F	II	1stExon	opensea	1stExon-opensea		rs575158455;rs544216010;rs557750966	0;2;3
SMAD7	-0.109795	0.407983	-5.54977	4.24541e-06	0.000649945	3.61913	0.49033	0.380535	-0.109795	18	46469214	R	II	TSS200	opensea	TSS200-opensea		rs117272216	1
TBX5	0.10954	0.21745	4.18549	0.00021303	0.00617452	-0.248876	0.135294	0.244835	0.10954	12	114833950	R	I	Body	island	Body-island	chr12:114833911-114834210	rs56267344;rs555932572	32;6
TBX5	0.106041	0.705617	4.84315	3.26093e-05	0.002068	1.59658	0.626086	0.732128	0.106041	12	114845223	F	II	TSS1500	shore	TSS1500-shore	chr12:114845861-114847650	rs528969021	20
TBX5	0.162731	0.255862	8.39427	1.57166e-09	7.24271e-06	11.5409	0.133814	0.296545	0.162731	12	114838567	F	I	Body	island	Body-island	chr12:114838312-114838889	rs3825217	51
TBX5	0.120506	0.428325	6.88062	9.56955e-08	7.304e-05	7.41074	0.337946	0.458452	0.120506	12	114838618	F	II	Body	island	Body-island	chr12:114838312-114838889	rs3825217;rs568286086	0;37
TBX5	0.103264	0.235501	4.86911	3.02617e-05	0.00198314	1.67042	0.158054	0.261317	0.103264	12	114847641	F	I	TSS1500	island	TSS1500-island	chr12:114845861-114847650
TNN	-0.12834	0.810748	-5.51863	4.64451e-06	0.000684095	3.5297	0.907003	0.778663	-0.12834	1	175051172	F	II	Body	shelf	Body-shelf	chr1:175048550-175048874	rs527288411	0
TPM1	-0.105472	0.521531	-4.72985	4.51652e-05	0.00250065	1.27496	0.600635	0.495163	-0.105472	15	63337496	F	II	Body	shore	Body-shore	chr15:63334233-63336063	rs6494386;rs5813188	36;50
TPM1	-0.141638	0.413159	-6.57124	2.28461e-07	0.000119742	6.53836	0.519387	0.377749	-0.141638	15	63337352	R	II	Body	shore	Body-shore	chr15:63334233-63336063	rs189122050;rs201026366	24;3
WT1	-0.111426	0.745641	-4.3559	0.0001315	0.00462492	0.223555	0.82921	0.717784	-0.111426	11	32421635	F	II	Body	opensea	Body-opensea		rs111692843;rs139299919;rs142887065;rs566385811	16;19;28;37
WT1	-0.108657	0.670427	-4.14788	0.000236846	0.00657558	-0.352452	0.75192	0.643263	-0.108657	11	32421845	F	II	Body	opensea	Body-opensea
WT1	-0.129316	0.326901	-3.89839	0.000475832	0.00999006	-1.0322	0.423887	0.294572	-0.129316	11	32452839	R	II	Body	shore	Body-shore	chr11:32452144-32452708	rs541335452;rs75396536	18;7
WT1	-0.110156	0.474551	-5.28012	9.2464e-06	0.00100267	2.84519	0.557169	0.447012	-0.110156	11	32448067	F	II	Body	shore	Body-shore	chr11:32448261-32449744
WT1	-0.120492	0.392203	-4.92637	2.56607e-05	0.00181052	1.83349	0.482572	0.36208	-0.120492	11	32450486	R	II	Body	shore	Body-shore	chr11:32452144-32452708
WT1	0.100762	0.333485	6.35493	4.21871e-07	0.000170782	5.9242	0.257914	0.358675	0.100762	11	32454748	R	II	Body	shore	Body-shore	chr11:32454874-32457311
WT1	0.104028	0.226144	4.92476	2.57801e-05	0.00181527	1.8289	0.148123	0.252151	0.104028	11	32454840	F	II	Body	shore	Body-shore	chr11:32454874-32457311	rs5030147	35
WT1	-0.122433	0.451483	-4.80587	3.63006e-05	0.00219916	1.49064	0.543308	0.420875	-0.122433	11	32449728	R	II	Body	island	Body-island	chr11:32448261-32449744	rs572832692	45
