# Supplementary material for: DNA methylome and transcriptome profiling reveal key electrophysiology and immune dysregulation in hypertrophic cardiomyopathy
Source: Epigenetics. 2023 Apr 2;18(1):2195307. doi: 10.1080/15592294.2023.2195307 (PMC10072074; doi:10.1080/15592294.2023.2195307)
Supplement: Supplemental Material [file KEPI_A_2195307_SM9987.zip › Supplementary files/Supplementary_Table6_Revised_Overlapping DMP genes and DEGs.xlsx]

## Sheet: Overlapped genes
Supplementary Table 5.Overlapping DMP genes and DEGs.
hgnc_symbol	Gene transcription information								DNA methylation information
	ensembl_gene_id	entrezgene_id	baseMean	log2FoldChange	lfcSE	stat	pvalue	padj	DMP_ID	logFC	AveExpr	t	P.Value	adj.P.Val	B	Control_AVG	HCM_AVG	deltaBeta	CHR	MAPINFO	Strand	Type	feature	cgi
AHNAK2	ENSG00000185567	113146	34.2135	-1.61601	0.421561	-3.8334	0.000126382	0.0047457	cg08508153	-0.1276	0.780666	-5.13668	1.4e-05	0.00128065	2.43424	0.876366	0.748766	-0.1276	14	105439557	F	II	Body	opensea
AMPH	ENSG00000078053	273	62.5868	1.1238	0.270627	4.15257	3.29e-05	0.0018732	cg01236751	-0.105474	0.430152	-7.05258	5.92e-08	5.53e-05	7.89214	0.509258	0.403783	-0.105474	7	38492620	R	II	Body	opensea
ARID5B	ENSG00000150347	84159	277.898	1.05876	0.255957	4.13649	3.53e-05	0.00195292	cg26531152	-0.130427	0.533735	-4.14453	0.000239089	0.00661231	-0.361662	0.631555	0.501128	-0.130427	10	63786445	R	II	Body	opensea
									cg02863179	-0.11628	0.309531	-5.76861	2.26e-06	0.00045302	4.2474	0.396741	0.280461	-0.11628	10	63779053	R	II	Body	opensea
									cg20728881	-0.108723	0.409157	-6.75149	1.37e-07	9.03e-05	7.04755	0.490699	0.381976	-0.108723	10	63808314	F	II	TSS1500	opensea
BBS9	ENSG00000122507	27241	144.441	-1.1227	0.322034	-3.48629	0.00048977	0.012347	cg03343190	0.155466	0.59522	5.27578	9.36e-06	0.00100903	2.83276	0.478621	0.634087	0.155466	7	33525946	R	II	Body	opensea
BLM	ENSG00000197299	641	36.943	-1.22703	0.354026	-3.46593	0.000528392	0.0130699	cg24198160	-0.10338	0.588589	-6.6048	2.08e-07	0.000114395	6.63334	0.666124	0.562744	-0.10338	15	91358478	R	II	Body	shelf
C14orf132	ENSG00000227051	56967	171.05	1.53104	0.473162	3.23576	0.00121318	0.0228431	cg23418204	-0.141561	0.406268	-8.50849	1.17e-09	5.97e-06	11.8417	0.512439	0.370878	-0.141561	14	96520368	R	II	Body	opensea
									cg03862943	-0.167461	0.708077	-5.95757	1.31e-06	0.000328448	4.78922	0.833672	0.666212	-0.167461	14	96520706	F	II	Body	opensea
									cg13522054	-0.242621	0.613057	-9.10023	2.55e-10	2.63e-06	13.3731	0.795023	0.552402	-0.242621	14	96520664	F	II	Body	opensea
									cg22788845	-0.1998	0.492143	-8.63232	8.45e-10	4.94e-06	12.1659	0.641993	0.442193	-0.1998	14	96520430	F	II	Body	opensea
CACNA1A	ENSG00000141837	773	23.5532	1.58705	0.462167	3.43393	0.000594896	0.0141469	cg26749761	-0.142604	0.407062	-6.21956	6.2e-07	0.000213606	5.53843	0.514015	0.371411	-0.142604	19	13372030	F	II	Body	opensea
CACNA2D3	ENSG00000157445	55799	266.101	-1.13963	0.286044	-3.98409	6.77e-05	0.00312417	cg18657576	0.115438	0.751205	4.47147	9.46e-05	0.00382761	0.546556	0.664626	0.780065	0.115438	3	54751915	F	II	Body	opensea
CASC15	ENSG00000272168	-	25.782	1.04187	0.291566	3.57337	0.000352419	0.00996786	cg17304103	-0.13957	0.610271	-3.81392	0.00060116	0.0114742	-1.25911	0.714949	0.575379	-0.13957	6	22113460	R	II	Body	opensea
									cg16054606	0.141403	0.592966	5.19	1.2e-05	0.0011651	2.5869	0.486914	0.628317	0.141403	6	21742581	R	II	Body	opensea
CDH4	ENSG00000179242	1002	6.67518	-2.38767	0.653032	-3.65628	0.000255899	0.00793206	cg26137217	0.120349	0.788057	3.59935	0.00108179	0.0163778	-1.82707	0.697795	0.818144	0.120349	20	60330889	F	II	Body	opensea
CDH8	ENSG00000150394	1006	4.29086	3.4429	0.892894	3.85589	0.000115309	0.00448365	cg08263750	0.120461	0.32288	5.51485	4.7e-06	0.000688225	3.51885	0.232534	0.352995	0.120461	16	62002686	F	II	Body	opensea
COL10A1	ENSG00000123500	1300	13.9262	2.46627	0.658345	3.74616	0.000179559	0.00621023	cg03590258	0.100525	0.74687	4.71739	4.68e-05	0.00255672	1.23969	0.671477	0.772002	0.100525	6	116447518	R	II	TSS1500	opensea
CPA4	ENSG00000128510	51200	10.2461	-5.42768	1.31193	-4.13717	3.52e-05	0.00195259	cg01796223	-0.178936	0.475321	-8.15798	2.93e-09	1e-05	10.9135	0.609523	0.430587	-0.178936	7	129933014	R	II	1stExon	opensea
CREB5	ENSG00000146592	9586	487.296	1.67069	0.245605	6.80233	1.03e-11	9.66e-09	cg03678360	-0.109976	0.838623	-5.2993	8.75e-06	0.000972153	2.9002	0.921105	0.811129	-0.109976	7	28530438	R	II	5'UTR	opensea
									cg16779321	-0.118157	0.753875	-5.34103	7.75e-06	0.000915749	3.01992	0.842492	0.724335	-0.118157	7	28530724	F	II	5'UTR	opensea
									cg04084447	-0.105193	0.568862	-6.40005	3.71e-07	0.00015929	6.05257	0.647756	0.542564	-0.105193	7	28394254	R	II	5'UTR	opensea
CYP19A1	ENSG00000137869	1588	7.70945	-1.69088	0.539853	-3.13211	0.00173558	0.0291371	cg14156797	0.10521	0.824788	6.12603	8.1e-07	0.000248145	5.27129	0.74588	0.85109	0.10521	15	51537082	F	II	5'UTR	opensea
DCHS2	ENSG00000197410	54798	3.17769	4.62479	1.12788	4.10044	4.12e-05	0.00217214	cg07436354	0.123506	0.653923	4.39653	0.000117156	0.00433498	0.336885	0.561294	0.6848	0.123506	4	155198629	F	II	Body	opensea
DHRS9	ENSG00000073737	10170	53.4507	-2.28023	0.51239	-4.45019	8.58e-06	0.000696755	cg11989256	-0.102082	0.567843	-4.37011	0.000126295	0.00451676	0.263174	0.644404	0.542322	-0.102082	2	169952127	R	II	Body	opensea
									cg12065750	0.108205	0.497553	6.52159	2.63e-07	0.000130515	6.39768	0.416399	0.524604	0.108205	2	169929133	F	I	1stExon	opensea
DLGAP1	ENSG00000170579	9229	11.3869	2.30898	0.640292	3.60614	0.000310787	0.00922101	cg15190361	0.112331	0.716245	3.65135	0.000939079	0.0150415	-1.69062	0.631996	0.744328	0.112331	18	3657434	R	II	Body	opensea
									cg10489650	-0.18491	0.274911	-5.57158	3.99e-06	0.000624975	3.68173	0.413593	0.228683	-0.18491	18	3512188	R	II	Body	opensea
									cg24295229	0.125208	0.597613	6.16269	7.3e-07	0.000233698	5.37605	0.503707	0.628915	0.125208	18	3722551	F	II	Body	opensea
ECM2	ENSG00000106823	1842	197.173	1.2358	0.33021	3.74248	0.000182216	0.00629108	cg07312086	-0.115496	0.637706	-4.21852	0.000194067	0.00584479	-0.1577	0.724328	0.608832	-0.115496	9	95268902	F	II	Body	opensea
EDIL3	ENSG00000164176	10085	339.553	2.18769	0.35302	6.19707	5.75e-10	3.15e-07	cg05380920	0.10323	0.361	4.85897	3.12e-05	0.00201367	1.64157	0.283577	0.386808	0.10323	5	83270142	F	II	Body	opensea
									cg18181545	-0.104108	0.430553	-4.15608	0.000231435	0.00648556	-0.329871	0.508634	0.404526	-0.104108	5	83674269	R	II	Body	shelf
EIF2AK3	ENSG00000172071	9451	163.015	1.22255	0.296472	4.12366	3.73e-05	0.00204203	cg27495424	-0.14837	0.485149	-8.08638	3.55e-09	1.13e-05	10.722	0.596427	0.448057	-0.14837	2	88925098	R	II	Body	shore
ENTPD3-AS1	ENSG00000223797	-	62.3463	-1.42506	0.432961	-3.29142	0.000996819	0.019999	cg25334726	0.118173	0.833112	4.55279	7.5e-05	0.00335436	0.774969	0.744482	0.862656	0.118173	3	40474421	F	II	Body	opensea
ESR1	ENSG00000091831	2099	21.2812	1.43342	0.34528	4.15148	3.3e-05	0.00187669	cg26581065	0.112736	0.64794	4.83558	3.33e-05	0.00209559	1.57505	0.563389	0.676124	0.112736	6	152264188	F	II	Body	opensea
									cg02285263	0.100203	0.228928	3.13855	0.0036771	0.0347294	-2.99716	0.153776	0.253979	0.100203	6	152129749	F	II	Body	island
EYA2	ENSG00000064655	2139	8.92262	-1.44436	0.433278	-3.33356	0.000857412	0.0181558	cg02619733	-0.118888	0.59158	-5.76116	2.31e-06	0.000458322	4.22602	0.680746	0.561857	-0.118888	20	45648982	F	II	Body	opensea
									cg26273742	-0.10574	0.551318	-3.96077	0.000400042	0.00898978	-0.863518	0.630623	0.524883	-0.10574	20	45624276	R	II	Body	opensea
									cg17485169	-0.131557	0.401025	-5.72486	2.56e-06	0.000488332	4.12183	0.499693	0.368136	-0.131557	20	45640978	R	II	Body	opensea
FCGBP	ENSG00000275395	8857	124.964	-3.12897	0.661476	-4.73029	2.24e-06	0.000244191	cg03238709	0.120831	0.64716	6.96595	7.54e-08	6.32e-05	7.64995	0.556537	0.677368	0.120831	19	40359249	R	II	Body	shelf
FFAR2	ENSG00000126262	2867	3.84176	-3.65154	0.875383	-4.17136	3.03e-05	0.00177129	cg02361306	0.101842	0.580656	3.11091	0.00394936	0.0362926	-3.06483	0.504275	0.606116	0.101842	19	35940461	R	II	TSS200	opensea
FIBCD1	ENSG00000130720	84929	16.7731	-2.79112	0.651199	-4.28612	1.82e-05	0.00121917	cg13447566	0.100444	0.714416	6.28442	5.16e-07	0.000192859	5.7234	0.639083	0.739527	0.100444	9	133801544	F	I	Body	shelf
GALNT9	ENSG00000182870	50614	3.59917	-2.80157	0.964438	-2.90487	0.00367409	0.0485138	cg10173694	0.11754	0.586724	3.461	0.00157136	0.0205782	-2.18609	0.498569	0.616109	0.11754	12	132859608	F	I	Body	island
									cg09085411	0.118792	0.831491	3.08344	0.00423887	0.0378928	-3.13176	0.742398	0.861189	0.118792	12	132907284	R	II	TSS1500	shore
GDF6	ENSG00000156466	392255	12.0574	1.65527	0.533055	3.10526	0.00190113	0.0307846	cg18533201	0.114261	0.320178	5.37511	7.03e-06	0.000868167	3.11768	0.234483	0.348744	0.114261	8	97157453	F	I	Body	island
GFPT2	ENSG00000131459	9945	117.198	-1.36509	0.215415	-6.33703	2.34e-10	1.54e-07	cg18792381	0.108623	0.611608	4.51906	8.26e-05	0.00353847	0.68012	0.530141	0.638764	0.108623	5	179781547	R	II	TSS1500	shore
GLIS1	ENSG00000174332	148979	10.5064	2.36966	0.684564	3.46156	0.000537052	0.0131699	cg02641636	0.105055	0.391583	5.04942	1.8e-05	0.0014758	2.18469	0.312792	0.417847	0.105055	1	54102215	F	II	5'UTR	opensea
									cg24145935	0.100299	0.644153	3.78668	0.000648062	0.0120133	-1.33192	0.568929	0.669228	0.100299	1	54195078	R	II	5'UTR	opensea
HRH1	ENSG00000196639	3269	18.6729	-1.35933	0.415822	-3.26901	0.00107924	0.0211282	cg06457736	-0.174938	0.447265	-5.61527	3.51e-06	0.000581642	3.8072	0.578469	0.403531	-0.174938	3	11178683	F	II	TSS200	opensea
	ENSG00000196639	3269	18.6729	-1.35933	0.415822	-3.26901	0.00107924	0.0211282	cg12179658	-0.147009	0.519944	-8.16844	2.85e-09	1e-05	10.9414	0.630201	0.483192	-0.147009	3	11178652	R	II	TSS200	opensea
	ENSG00000196639	3269	18.6729	-1.35933	0.415822	-3.26901	0.00107924	0.0211282	cg27092248	-0.117787	0.366107	-7.35881	2.54e-08	3.41e-05	8.7424	0.454447	0.33666	-0.117787	3	11178798	F	II	5'UTR	opensea
	ENSG00000196639	3269	18.6729	-1.35933	0.415822	-3.26901	0.00107924	0.0211282	cg25677394	-0.121378	0.524476	-7.48448	1.8e-08	2.75e-05	9.08857	0.61551	0.494132	-0.121378	3	11178758	R	II	TSS200	opensea
IL20RA	ENSG00000016402	53832	32.1829	-2.83622	0.512656	-5.5324	3.16e-08	8.53e-06	cg08823985	0.109247	0.451441	8.74345	6.34e-10	4.38e-06	12.4552	0.369505	0.478752	0.109247	6	137366545	R	II	TSS1500	shore
IRX1	ENSG00000170549	79192	10.24	3.47595	0.767685	4.52783	5.96e-06	0.000531578	cg09813610	0.238625	0.243571	12.5907	8.07e-14	7.39e-09	21.4776	0.0646027	0.303228	0.238625	5	3601357	F	I	3'UTR	island
	ENSG00000170549	79192	10.24	3.47595	0.767685	4.52783	5.96e-06	0.000531578	cg03755877	0.201847	0.320375	14.4771	1.88e-15	4.59e-10	25.244	0.168989	0.370837	0.201847	5	3600501	R	II	Body	island
	ENSG00000170549	79192	10.24	3.47595	0.767685	4.52783	5.96e-06	0.000531578	cg04365721	0.216752	0.278624	14.2559	2.86e-15	5.25e-10	24.8222	0.116061	0.332812	0.216752	5	3600391	F	II	Body	island
	ENSG00000170549	79192	10.24	3.47595	0.767685	4.52783	5.96e-06	0.000531578	cg18635552	0.100119	0.107512	7.51291	1.67e-08	2.61e-05	9.16665	0.0324226	0.132541	0.100119	5	3599719	F	I	Body	island
	ENSG00000170549	79192	10.24	3.47595	0.767685	4.52783	5.96e-06	0.000531578	cg04302194	0.127525	0.36502	6.65074	1.83e-07	0.000105065	6.76324	0.269376	0.396901	0.127525	5	3599012	F	II	Body	island
	ENSG00000170549	79192	10.24	3.47595	0.767685	4.52783	5.96e-06	0.000531578	cg08746900	0.126322	0.196717	4.98985	2.14e-05	0.00162936	2.01456	0.101975	0.228297	0.126322	5	3598967	R	II	Body	island
	ENSG00000170549	79192	10.24	3.47595	0.767685	4.52783	5.96e-06	0.000531578	cg01294808	0.342022	0.49795	17.8595	5.13e-18	3.76e-12	31.1116	0.241434	0.583456	0.342022	5	3599686	R	I	Body	island
	ENSG00000170549	79192	10.24	3.47595	0.767685	4.52783	5.96e-06	0.000531578	cg03123201	0.208747	0.407802	9.66561	6.22e-11	9.11e-07	14.7934	0.251241	0.459988	0.208747	5	3600366	F	II	Body	island
	ENSG00000170549	79192	10.24	3.47595	0.767685	4.52783	5.96e-06	0.000531578	cg09731996	0.177208	0.329091	7.65082	1.14e-08	2.21e-05	9.54413	0.196185	0.373393	0.177208	5	3599090	R	II	Body	island
	ENSG00000170549	79192	10.24	3.47595	0.767685	4.52783	5.96e-06	0.000531578	cg11605835	0.116814	0.30389	4.48962	8.99e-05	0.00371665	0.597474	0.21628	0.333094	0.116814	5	3597695	R	II	Body	island
	ENSG00000170549	79192	10.24	3.47595	0.767685	4.52783	5.96e-06	0.000531578	cg18100702	0.258899	0.295142	11.9963	2.86e-13	2.33e-08	20.2063	0.100968	0.359866	0.258899	5	3600572	R	II	Body	island
IRX2	ENSG00000170561	153572	98.1207	2.35094	0.4314	5.44956	5.05e-08	1.2e-05	cg11173941	0.107102	0.501099	4.92739	2.56e-05	0.00180888	1.8364	0.420772	0.527874	0.107102	5	2750203	F	II	Body	island
ITLN1	ENSG00000179914	55600	305.309	-6.32981	1.02213	-6.19277	5.91e-10	3.15e-07	cg08356693	0.102747	0.731657	5.59721	3.7e-06	0.000599288	3.75534	0.654597	0.757344	0.102747	1	160855200	F	II	TSS1500	opensea
ITPR2	ENSG00000123104	3709	105.947	1.05108	0.342323	3.07042	0.00213757	0.0336313	cg11457748	-0.129229	0.651507	-5.48047	5.19e-06	0.000729799	3.42013	0.748429	0.6192	-0.129229	12	26976358	R	II	Body	opensea
KCNA5	ENSG00000130037	3741	51.8655	1.06784	0.338392	3.15562	0.00160159	0.0277206	cg16399511	0.111146	0.769221	5.13409	1.41e-05	0.00128469	2.42683	0.685861	0.797007	0.111146	12	5154819	R	II	1stExon	shore
KCNIP1	ENSG00000182132	30820	15.5318	1.46684	0.444202	3.3022	0.000959313	0.0195169	cg16300021	0.120274	0.739272	6.03538	1.05e-06	0.000287948	5.01204	0.649067	0.76934	0.120274	5	169900573	F	I	Body	opensea
KCNN3	ENSG00000143603	3782	53.3701	1.1903	0.245464	4.84917	1.24e-06	0.000157687	cg14649362	-0.10145	0.636504	-4.68463	5.14e-05	0.00270183	1.14696	0.712591	0.611142	-0.10145	1	154721909	F	II	Body	opensea
	ENSG00000143603	3782	53.3701	1.1903	0.245464	4.84917	1.24e-06	0.000157687	cg23597057	0.107938	0.320408	3.77146	0.000675793	0.0123266	-1.37251	0.239455	0.347393	0.107938	1	154733198	F	I	Body	island
LAIR1	ENSG00000167613	3903	84.3247	-1.42359	0.360081	-3.95354	7.7e-05	0.00338101	cg10132694	0.111126	0.688524	4.34069	0.000137306	0.00474697	0.181189	0.605179	0.716305	0.111126	19	54876752	F	II	TSS200	opensea
	ENSG00000167613	3903	84.3247	-1.42359	0.360081	-3.95354	7.7e-05	0.00338101	cg21878746	0.118116	0.607518	4.89848	2.78e-05	0.00189132	1.75403	0.518931	0.637047	0.118116	19	54876728	F	I	TSS200	opensea
	ENSG00000167613	3903	84.3247	-1.42359	0.360081	-3.95354	7.7e-05	0.00338101	cg10042327	0.109036	0.624203	3.90006	0.000473625	0.00996055	-1.02769	0.542426	0.651462	0.109036	19	54876646	F	II	1stExon	opensea
	ENSG00000167613	3903	84.3247	-1.42359	0.360081	-3.95354	7.7e-05	0.00338101	cg01515802	0.140093	0.652699	4.97578	2.23e-05	0.0016662	1.9744	0.547629	0.687722	0.140093	19	54876749	F	I	TSS200	opensea
	ENSG00000167613	3903	84.3247	-1.42359	0.360081	-3.95354	7.7e-05	0.00338101	cg13496494	0.107611	0.649525	7.76803	8.33e-09	1.83e-05	9.86328	0.568817	0.676428	0.107611	19	54877948	F	II	TSS1500	opensea
MIR646HG	ENSG00000228340	-	50.0313	2.13314	0.632735	3.3713	0.000748135	0.0163693	cg11184428	-0.103163	0.684116	-3.0353	0.00479551	0.0409401	-3.24831	0.761488	0.658325	-0.103163	20	58829921	F	II	Body	opensea
MKRN2OS	ENSG00000225526	100129480	42.2008	3.89901	0.656985	5.9347	2.94e-09	1.28e-06	cg18775583	0.110667	0.524838	5.11186	1.5e-05	0.00133066	2.36322	0.441838	0.552505	0.110667	3	12586970	R	II	TSS200	opensea
NEK6	ENSG00000119408	10783	36.7009	-1.00175	0.258361	-3.87732	0.000105612	0.00419763	cg14954575	-0.106352	0.549473	-3.40477	0.00182629	0.0225543	-2.33022	0.629237	0.522885	-0.106352	9	127048213	F	II	Body	opensea
NNMT	ENSG00000166741	4837	466.255	-1.646	0.467106	-3.52382	0.000425376	0.0112562	cg11771151	-0.142263	0.734897	-4.34736	0.000134727	0.00469326	0.199778	0.841594	0.699332	-0.142263	11	114179805	R	II	Body	opensea
NRXN3	ENSG00000021645	9369	20.1708	1.36719	0.423464	3.22858	0.00124406	0.0232468	cg15804441	-0.103142	0.650211	-3.56038	0.00120231	0.0174642	-1.92881	0.727567	0.624425	-0.103142	14	79251737	R	II	Body	opensea
	ENSG00000021645	9369	20.1708	1.36719	0.423464	3.22858	0.00124406	0.0232468	cg00685573	0.100904	0.798129	5.20243	1.16e-05	0.00114764	2.62253	0.722451	0.823355	0.100904	14	79742823	R	II	Body	shelf
NTM	ENSG00000182667	50863	43.4772	1.3411	0.446157	3.00589	0.00264808	0.0392514	cg06503346	0.103746	0.590348	3.83018	0.000574766	0.0111697	-1.21557	0.512538	0.616284	0.103746	11	132081600	R	II	Body	opensea
	ENSG00000182667	50863	43.4772	1.3411	0.446157	3.00589	0.00264808	0.0392514	cg18720125	0.141653	0.434101	8.15923	2.92e-09	1e-05	10.9168	0.327862	0.469514	0.141653	11	131681441	R	II	Body	opensea
NTN1	ENSG00000065320	9423	293.836	-1.61112	0.44536	-3.61757	0.000297383	0.00892331	cg19788727	0.115983	0.659371	5.89876	1.55e-06	0.000363494	4.62069	0.572384	0.688366	0.115983	17	8927521	F	II	Body	shore
NTNG2	ENSG00000196358	84628	82.6182	1.84789	0.417434	4.42678	9.57e-06	0.000739483	cg09059635	0.125021	0.683769	6.11165	8.44e-07	0.000254559	5.23019	0.590003	0.715025	0.125021	9	135042197	F	II	5'UTR	shelf
OSR1	ENSG00000143867	130497	50.1331	-1.38658	0.397526	-3.48802	0.000486605	0.0122986	cg09162333	0.11726	0.344188	5.8454	1.81e-06	0.000398455	4.4677	0.256243	0.373503	0.11726	2	19556876	F	I	5'UTR	island
	ENSG00000143867	130497	50.1331	-1.38658	0.397526	-3.48802	0.000486605	0.0122986	cg00954878	0.102713	0.714324	4.09409	0.000275511	0.00720527	-0.500102	0.63729	0.740003	0.102713	2	19553950	F	II	5'UTR	shore
PCBP3	ENSG00000183570	54039	45.012	-1.63352	0.45865	-3.56159	0.00036861	0.0102349	cg12492289	0.100977	0.597021	8.55499	1.03e-09	5.55e-06	11.9636	0.521288	0.622265	0.100977	21	47269180	R	II	TSS1500	opensea
PLAG1	ENSG00000181690	5324	100.639	1.093	0.350955	3.11435	0.00184352	0.0302299	cg08994177	0.131036	0.586378	5.17999	1.23e-05	0.00118452	2.55825	0.488101	0.619137	0.131036	8	57125281	R	II	TSS1500	shore
PLCE1	ENSG00000138193	51196	442.359	1.21315	0.273176	4.44091	8.96e-06	0.000717861	cg24373619	-0.113102	0.617319	-3.21782	0.00299196	0.0305585	-2.80138	0.702146	0.589044	-0.113102	10	96059372	R	II	Body	opensea
PMP2	ENSG00000147588	5375	14.0114	1.80655	0.526642	3.43032	0.000602864	0.0142675	cg02826687	0.142766	0.762341	6.47544	3e-07	0.000140915	6.26674	0.655267	0.798033	0.142766	8	82360695	F	II	TSS1500	opensea
PROM1	ENSG00000007062	8842	220.305	2.25578	0.481062	4.68916	2.74e-06	0.000281668	cg20336757	0.102525	0.824938	4.75433	4.21e-05	0.00240125	1.34435	0.748045	0.85057	0.102525	4	15972268	F	II	3'UTR	opensea
PRUNE2	ENSG00000106772	158471	27.2997	1.47047	0.486656	3.02158	0.0025146	0.0376693	cg23919160	0.137262	0.611212	5.13396	1.41e-05	0.00128473	2.42647	0.508265	0.645528	0.137262	9	79484243	F	II	Body	opensea
PSTPIP1	ENSG00000140368	9051	48.1919	-1.31427	0.386033	-3.40454	0.000662748	0.0151747	cg23144046	-0.103606	0.692954	-4.04443	0.000316669	0.0078365	-0.6359	0.770658	0.667053	-0.103606	15	77294905	F	II	Body	opensea
RARRES1	ENSG00000118849	5918	79.937	-4.08003	0.792636	-5.14742	2.64e-07	4.27e-05	cg14986890	-0.15392	0.516331	-4.21525	0.000195867	0.00587653	-0.166731	0.631771	0.477851	-0.15392	3	158427635	R	II	Body	opensea
RHOBTB1	ENSG00000072422	9886	253.937	1.10791	0.269548	4.11025	3.95e-05	0.002123	cg01112784	-0.121308	0.795303	-4.93445	2.51e-05	0.00178885	1.85652	0.886284	0.764976	-0.121308	10	62671136	R	II	Body	opensea
RUNX2	ENSG00000124813	860	38.7914	1.40681	0.412957	3.40668	0.000657577	0.0151089	cg19164246	-0.122735	0.634211	-5.18404	1.22e-05	0.00117664	2.56983	0.726262	0.603527	-0.122735	6	45296161	F	II	1stExon	opensea
SBNO2	ENSG00000064932	22904	324.291	-1.0171	0.192923	-5.27205	1.35e-07	2.49e-05	cg04271289	0.100283	0.538276	6.03662	1.05e-06	0.00028732	5.01557	0.463064	0.563347	0.100283	19	1152147	R	I	Body	island
	ENSG00000064932	22904	324.291	-1.0171	0.192923	-5.27205	1.35e-07	2.49e-05	cg06430102	0.107026	0.576124	5.07427	1.68e-05	0.00141816	2.25571	0.495854	0.602881	0.107026	19	1151960	F	II	Body	shore
	ENSG00000064932	22904	324.291	-1.0171	0.192923	-5.27205	1.35e-07	2.49e-05	cg09506661	0.116722	0.549766	5.874	1.67e-06	0.000378959	4.54971	0.462224	0.578946	0.116722	19	1152022	F	II	Body	island
SCG2	ENSG00000171951	7857	10.7342	2.54597	0.877217	2.90232	0.00370409	0.0487467	cg18710587	0.101366	0.590113	3.97298	0.000386655	0.0088061	-0.830395	0.514089	0.615455	0.101366	2	224468572	F	II	TSS1500	opensea
	ENSG00000171951	7857	10.7342	2.54597	0.877217	2.90232	0.00370409	0.0487467	cg14508379	0.126284	0.675785	6.16221	7.31e-07	0.000233812	5.37469	0.581072	0.707356	0.126284	2	224467895	F	II	TSS1500	opensea
SCNN1A	ENSG00000111319	6337	4.2992	-2.16485	0.726345	-2.98047	0.00287803	0.0412936	cg06029700	0.117111	0.716947	4.10407	0.000267899	0.00708215	-0.472759	0.629114	0.746224	0.117111	12	6473311	F	II	Body	island
SEC14L2	ENSG00000100003	23541	18.5744	-1.76643	0.514236	-3.43506	0.000592427	0.0141052	cg10894440	-0.126512	0.787693	-3.48938	0.00145609	0.0196383	-2.11295	0.882577	0.756065	-0.126512	22	30816828	F	II	Body	shelf
SGIP1	ENSG00000118473	84251	224.33	1.28011	0.433519	2.95284	0.00314866	0.0438388	cg07956346	-0.166072	0.609548	-4.73709	4.42e-05	0.00246914	1.29548	0.734102	0.56803	-0.166072	1	67001108	F	II	Body	shelf
	ENSG00000118473	84251	224.33	1.28011	0.433519	2.95284	0.00314866	0.0438388	cg23328412	-0.11109	0.754483	-5.53494	4.43e-06	0.000664512	3.57653	0.837801	0.726711	-0.11109	1	67091078	F	II	Body	opensea
	ENSG00000118473	84251	224.33	1.28011	0.433519	2.95284	0.00314866	0.0438388	cg06931515	-0.130916	0.578209	-5.83141	1.89e-06	0.000407486	4.42758	0.676396	0.54548	-0.130916	1	67012301	F	II	Body	opensea
SIL1	ENSG00000120725	64374	509.253	-1.25094	0.4126	-3.03185	0.00243057	0.0369154	cg02274528	-0.104832	0.386421	-5.22772	1.08e-05	0.00109982	2.695	0.465044	0.360213	-0.104832	5	138474644	F	II	5'UTR	opensea
	ENSG00000120725	64374	509.253	-1.25094	0.4126	-3.03185	0.00243057	0.0369154	cg21507078	0.100696	0.493698	3.38062	0.00194759	0.023462	-2.39178	0.418176	0.518872	0.100696	5	138444145	R	II	Body	opensea
SLC1A4	ENSG00000115902	6509	250.37	-1.06115	0.197812	-5.36442	8.12e-08	1.72e-05	cg20698421	-0.113037	0.352543	-4.38409	0.000121375	0.00441777	0.302165	0.437321	0.324283	-0.113037	2	65217623	F	I	Body	shore
SLC2A5	ENSG00000142583	6518	75.431	-2.01598	0.491423	-4.10234	4.09e-05	0.0021674	cg25726682	0.148747	0.7628	7.11868	4.93e-08	5.01e-05	8.07644	0.65124	0.799987	0.148747	1	9110021	F	II	Body	opensea
SLC44A5	ENSG00000137968	204962	55.5923	4.489	0.566664	7.92179	2.34e-15	6.59e-12	cg15011301	-0.100366	0.364725	-5.76731	2.27e-06	0.000453539	4.24366	0.439999	0.339633	-0.100366	1	75804800	F	II	Body	opensea
	ENSG00000137968	204962	55.5923	4.489	0.566664	7.92179	2.34e-15	6.59e-12	cg16980686	0.105734	0.731569	4.745	4.32e-05	0.00243536	1.31791	0.652269	0.758002	0.105734	1	75888911	R	II	Body	opensea
	ENSG00000137968	204962	55.5923	4.489	0.566664	7.92179	2.34e-15	6.59e-12	cg09694258	0.103918	0.593183	3.74438	0.000728024	0.0128829	-1.44458	0.515244	0.619162	0.103918	1	75818458	F	II	Body	opensea
SMOC2	ENSG00000112562	64094	1008.89	1.40929	0.300438	4.6908	2.72e-06	0.000281668	cg12932102	0.102906	0.624968	4.49185	8.93e-05	0.00370416	0.603727	0.547789	0.650695	0.102906	6	169051431	R	I	Body	opensea
	ENSG00000112562	64094	1008.89	1.40929	0.300438	4.6908	2.72e-06	0.000281668	cg22771904	0.106526	0.742234	4.32453	0.000143749	0.00488243	0.136226	0.662339	0.768865	0.106526	6	169051407	R	II	Body	opensea
ST8SIA5	ENSG00000101638	29906	209.799	1.15605	0.383918	3.01119	0.00260226	0.0386593	cg08936253	-0.117604	0.496058	-5.64729	3.2e-06	0.000552017	3.89914	0.584261	0.466657	-0.117604	18	44334486	F	II	Body	shore
STC2	ENSG00000113739	8614	114.222	-1.28852	0.285605	-4.51155	6.44e-06	0.000561373	cg08991108	0.102296	0.62734	3.97036	0.000389484	0.00884501	-0.83749	0.550618	0.652914	0.102296	5	172752277	R	II	Body	shore
TGFA	ENSG00000163235	7039	7.87176	-1.70582	0.476236	-3.58189	0.000341123	0.00980306	cg18731202	0.104043	0.816271	4.11663	0.000258609	0.00693008	-0.438307	0.738238	0.842282	0.104043	2	70734532	R	II	Body	opensea
TGFB2	ENSG00000092969	7042	51.3409	1.67391	0.413235	4.05074	5.11e-05	0.00254815	cg24000206	-0.134845	0.541968	-3.75519	0.000706714	0.0126602	-1.41583	0.643102	0.508257	-0.134845	1	218550762	R	II	Body	opensea
TOP2A	ENSG00000131747	7153	13.7546	-2.22926	0.635038	-3.51043	0.000447376	0.0115895	cg00746006	0.113352	0.585416	4.1192	0.000256745	0.0069013	-0.431243	0.500402	0.613754	0.113352	17	38571937	F	II	Body	shore
TRIM14	ENSG00000106785	9830	24.6215	-1.23564	0.326834	-3.78065	0.000156417	0.00560656	cg15407971	0.1056	0.475532	3.99845	0.00036012	0.00844811	-0.761179	0.396332	0.501932	0.1056	9	100862527	F	II	Body	opensea
TRIM50	ENSG00000146755	135892	4.2597	-2.68118	0.74598	-3.59417	0.000325428	0.00956986	cg24774953	0.114838	0.772356	4.25752	0.000173808	0.00546017	-0.049792	0.686228	0.801066	0.114838	7	72740083	R	II	5'UTR	shore
TSC22D2	ENSG00000196428	9819	255.67	1.00904	0.298905	3.37579	0.00073603	0.0162645	cg06154963	-0.142601	0.451858	-5.8116	2e-06	0.000421506	4.37073	0.558809	0.416208	-0.142601	3	150157759	F	II	Body	opensea
TTN-AS1	ENSG00000237298	-	615.645	1.12531	0.314997	3.57244	0.000353673	0.00997469	cg16910097	-0.114581	0.736095	-5.01595	1.98e-05	0.00156066	2.08908	0.82203	0.707449	-0.114581	2	179417916	F	II	Body	opensea
UACA	ENSG00000137831	55075	950.93	1.27634	0.28881	4.41929	9.9e-06	0.000747958	cg22905543	-0.120224	0.8011	-6.06016	9.78e-07	0.000276277	5.08293	0.891267	0.771044	-0.120224	15	70977270	R	II	Body	opensea
	ENSG00000137831	55075	950.93	1.27634	0.28881	4.41929	9.9e-06	0.000747958	cg00974204	-0.102164	0.412182	-5.30837	8.52e-06	0.00095757	2.92621	0.488805	0.386641	-0.102164	15	71057242	R	II	TSS1500	shore
VEGFC	ENSG00000150630	7424	99.891	1.16932	0.304947	3.83449	0.000125823	0.00473374	cg25560196	0.104447	0.575884	4.6405	5.84e-05	0.00290968	1.02221	0.497549	0.601996	0.104447	4	177703010	F	II	Body	opensea
WNT9A	ENSG00000143816	7483	214.847	2.65546	0.509444	5.21247	1.86e-07	3.19e-05	cg12114963	-0.131225	0.525402	-4.35503	0.000131827	0.00463111	0.221121	0.623821	0.492596	-0.131225	1	228122362	R	II	Body	opensea
ZNF280D	ENSG00000137871	54816	260.336	1.25417	0.390609	3.21081	0.00132362	0.0243185	cg23089491	-0.133275	0.552097	-4.82134	3.47e-05	0.00214303	1.53459	0.652053	0.518778	-0.133275	15	56976055	F	II	Body	opensea
ZNF385B	ENSG00000144331	151126	23.6078	2.57454	0.732387	3.51528	0.000439294	0.0114705	cg17100158	0.109958	0.524139	4.35444	0.000132048	0.00463585	0.219478	0.44167	0.551628	0.109958	2	180307728	R	II	3'UTR	opensea
	ENSG00000144331	151126	23.6078	2.57454	0.732387	3.51528	0.000439294	0.0114705	cg13738007	0.117296	0.852914	3.34789	0.00212445	0.0247336	-2.4749	0.764942	0.882239	0.117296	2	180612075	R	II	TSS1500	opensea
ZNF503-AS2	ENSG00000237149	-	21.4285	-1.3492	0.365876	-3.68758	0.0002264	0.0073168	cg13342844	-0.137969	0.761748	-4.81674	3.52e-05	0.00216019	1.52152	0.865225	0.727256	-0.137969	10	77166420	F	II	Body	island
