# Supplementary material for: DNA methylome and transcriptome profiling reveal key electrophysiology and immune dysregulation in hypertrophic cardiomyopathy
Source: Epigenetics. 2023 Apr 2;18(1):2195307. doi: 10.1080/15592294.2023.2195307 (PMC10072074; doi:10.1080/15592294.2023.2195307)
Supplement: Supplemental Material [file KEPI_A_2195307_SM9987.zip › Supplementary files/Supplementary_Table7_Revised_Genes regulating HCM pathogenicity.xlsx]

## Sheet: o-DEG
Supplementary Table 7. Genes regulating HCM pathogenicity.
Gene Symbol	Description	Category	Gifts	GC Id	Relevance score
TTN-AS1	TTN Antisense RNA 1	RNA Gene	16	GC02P178521	169.437
COL10A1	Collagen Type X Alpha 1 Chain	Protein Coding	42	GC06M116118	10.6624
TGFB2	Transforming Growth Factor Beta 2	Protein Coding	50	GC01P218345	7.77658
RUNX2	RUNX Family Transcription Factor 2	Protein Coding	46	GC06P073713	6.06169
KCNN3	Potassium Calcium-Activated Channel Subfamily N Member 3	Protein Coding	44	GC01M154697	5.66766
EIF2AK3	Eukaryotic Translation Initiation Factor 2 Alpha Kinase 3	Protein Coding	48	GC02M088556	4.69421
ESR1	Estrogen Receptor 1	Protein Coding	51	GC06P151656	4.24452
CACNA1A	Calcium Voltage-Gated Channel Subunit Alpha1 A	Protein Coding	47	GC19M013206	3.90282
TGFA	Transforming Growth Factor Alpha	Protein Coding	45	GC02M070447	3.73722
EYA2	EYA Transcriptional Coactivator And Phosphatase 2	Protein Coding	37	GC20P046894	3.23522
CYP19A1	Cytochrome P450 Family 19 Subfamily A Member 1	Protein Coding	48	GC15M051208	3.12277
PROM1	Prominin 1	Protein Coding	45	GC04M015965	2.74005
VEGFC	Vascular Endothelial Growth Factor C	Protein Coding	46	GC04M176683	1.48273
ITLN1	Intelectin 1	Protein Coding	38	GC01M160876	1.3811
ITPR2	Inositol 1,4,5-Trisphosphate Receptor Type 2	Protein Coding	46	GC12M026336	1.07745
TRIM50	Tripartite Motif Containing 50	Protein Coding	32	GC07M073312	0.976663
SLC1A4	Solute Carrier Family 1 Member 4	Protein Coding	44	GC02P064988	0.776441
SIL1	SIL1 Nucleotide Exchange Factor	Protein Coding	40	GC05M138957	0.735451
BLM	BLM RecQ Like Helicase	Protein Coding	48	GC15P090717	0.549026
SEC14L2	SEC14 Like Lipid Binding 2	Protein Coding	39	GC22P030396	0.549026
