# Supplementary material for: DNA methylome and transcriptome profiling reveal key electrophysiology and immune dysregulation in hypertrophic cardiomyopathy
Source: Epigenetics. 2023 Apr 2;18(1):2195307. doi: 10.1080/15592294.2023.2195307 (PMC10072074; doi:10.1080/15592294.2023.2195307)
Supplement: Supplemental Material [file KEPI_A_2195307_SM9987.zip › Supplementary files/Supplementary_Table8_Revised_Overlapping DEGs and DMP and ImmPort dataset genes.xlsx]

## Sheet: Supplementary Table6-GeneList_i
Supplementary Table 6. Overlapping DEGs and DMP and ImmPort dataset genes.
Gene_Symbol	Name	Synonyms	Chromosome	Category
ESR1	estrogen receptor 1	ER|ESR|ESRA|ESTRR|Era|NR3A1	6	Cytokine_Receptors
GDF6	growth differentiation factor 6	BMP-13|BMP13|CDMP2|KFM|KFS|KFS1|KFSL|SGM1|SYNS4	8	TGFb_Family_Member
GDF6	growth differentiation factor 6	BMP-13|BMP13|CDMP2|KFM|KFS|KFS1|KFSL|SGM1|SYNS4	8	Cytokines
IL20RA	interleukin 20 receptor subunit alpha	CRF2-8|IL-20R-alpha|IL-20R1|IL-20RA	6	Cytokine_Receptors
IL20RA	interleukin 20 receptor subunit alpha	CRF2-8|IL-20R-alpha|IL-20R1|IL-20RA	6	Interleukins_Receptor
PMP2	peripheral myelin protein 2	CMT1G|FABP8|M-FABP|MP2|P2	8	Antimicrobials
SCG2	secretogranin II	CHGC|EM66|SN|SgII	2	Cytokines
STC2	stanniocalcin 2	STC-2|STCRP	5	Cytokines
TGFA	transforming growth factor alpha	TFGA	2	Cytokines
TGFB2	transforming growth factor beta 2	G-TSF|LDS4|TGF-beta2	1	Cytokines
TGFB2	transforming growth factor beta 2	G-TSF|LDS4|TGF-beta2	1	TGFb_Family_Member
VEGFC	vascular endothelial growth factor C	Flt4-L|LMPH1D|LMPHM4|VRP	4	Cytokines
